# Supplementary material for: High triplet energy host material with a 1,3,5-oxadiazine core from a one-step interrupted Fischer indolization
Source: Commun Chem. 2024 Dec 19;7:298. doi: 10.1038/s42004-024-01377-y (PMC11659277; doi:10.1038/s42004-024-01377-y)
Supplement: Supplementary file 4 — Supplementary Data 1. [file 42004_2024_1377_MOESM4_ESM.cif]

data_NON
_audit_creation_date               2022-03-22
_audit_creation_method
;
Olex2 1.5
(compiled 2021.12.09 svn.r5202d8cf for OlexSys, GUI svn.r6439)
;
_shelx_SHELXL_version_number       '2018/3'
_audit_contact_author_address      ?
_audit_contact_author_email        ?
_audit_contact_author_name         ''
_audit_contact_author_phone        ?
_publ_contact_author_id_orcid      ?
_publ_section_references
;
Dolomanov, O.V., Bourhis, L.J., Gildea, R.J, Howard, J.A.K. & Puschmann, H.
 (2009), J. Appl. Cryst. 42, 339-341.

Sheldrick, G.M. (2015). Acta Cryst. C71, 3-8.
;
_chemical_name_common              ?
_chemical_name_systematic          ?
_chemical_formula_moiety           'C33 H42 N2 O, 0.5(C6 H14)'
_chemical_formula_sum              'C36 H49 N2 O'
_chemical_formula_weight           525.77
_chemical_melting_point            ?
_chemical_oxdiff_formula           C20H20N2O1
loop_
  _atom_type_symbol
  _atom_type_description
  _atom_type_scat_dispersion_real
  _atom_type_scat_dispersion_imag
  _atom_type_scat_source
 'C' 'C' 0.0033 0.0016 'International Tables Vol C Tables 4.2.6.8 and 6.1.1.4'
 'H' 'H' 0.0000 0.0000 'International Tables Vol C Tables 4.2.6.8 and 6.1.1.4'
 'N' 'N' 0.0061 0.0033 'International Tables Vol C Tables 4.2.6.8 and 6.1.1.4'
 'O' 'O' 0.0106 0.0060 'International Tables Vol C Tables 4.2.6.8 and 6.1.1.4'

_shelx_space_group_comment
;
The symmetry employed for this shelxl refinement is uniquely defined
by the following loop, which should always be used as a source of
symmetry information in preference to the above space-group names.
They are only intended as comments.
;
_space_group_crystal_system        'triclinic'
_space_group_IT_number             2
_space_group_name_H-M_alt          'P -1'
_space_group_name_Hall             '-P 1'
loop_
  _space_group_symop_operation_xyz
 'x, y, z'
 '-x, -y, -z'

_cell_length_a                     10.3980(4)
_cell_length_b                     10.5761(8)
_cell_length_c                     16.6417(11)
_cell_angle_alpha                  79.594(6)
_cell_angle_beta                   81.569(4)
_cell_angle_gamma                  64.055(6)
_cell_volume                       1613.83(19)
_cell_formula_units_Z              2
_cell_measurement_reflns_used      4177
_cell_measurement_temperature      100.00(10)
_cell_measurement_theta_max        28.2690
_cell_measurement_theta_min        3.6480
_shelx_estimated_absorpt_T_max     0.984
_shelx_estimated_absorpt_T_min     0.977
_exptl_absorpt_coefficient_mu      0.064
_exptl_absorpt_correction_T_max    1.00000
_exptl_absorpt_correction_T_min    0.79238
_exptl_absorpt_correction_type     multi-scan
_exptl_absorpt_process_details
;
CrysAlisPro 1.171.41.117a (Rigaku Oxford Diffraction, 2021)
Empirical absorption correction using spherical harmonics,
implemented in SCALE3 ABSPACK scaling algorithm.
;
_exptl_absorpt_special_details     ?
_exptl_crystal_colour              'colourless'
_exptl_crystal_density_diffrn      1.082
_exptl_crystal_density_meas        ?
_exptl_crystal_density_method      ?
_exptl_crystal_description         'block'
_exptl_crystal_F_000               574
_exptl_crystal_size_max            0.37
_exptl_crystal_size_mid            0.29
_exptl_crystal_size_min            0.25
_exptl_transmission_factor_max     ?
_exptl_transmission_factor_min     ?
_diffrn_reflns_av_R_equivalents    0.0821
_diffrn_reflns_av_unetI/netI       0.1084
_diffrn_reflns_Laue_measured_fraction_full  0.997
_diffrn_reflns_Laue_measured_fraction_max  0.957
_diffrn_reflns_limit_h_max         13
_diffrn_reflns_limit_h_min         -13
_diffrn_reflns_limit_k_max         13
_diffrn_reflns_limit_k_min         -13
_diffrn_reflns_limit_l_max         21
_diffrn_reflns_limit_l_min         -21
_diffrn_reflns_number              22492
_diffrn_reflns_point_group_measured_fraction_full  0.997
_diffrn_reflns_point_group_measured_fraction_max  0.957
_diffrn_reflns_theta_full          25.242
_diffrn_reflns_theta_max           27.996
_diffrn_reflns_theta_min           3.441
_diffrn_ambient_environment        N~2~
_diffrn_ambient_temperature        100.00(10)
_diffrn_detector                   'CCD plate'
_diffrn_detector_area_resol_mean   8.0714
_diffrn_detector_type              Eos
_diffrn_measured_fraction_theta_full  0.997
_diffrn_measured_fraction_theta_max  0.957
_diffrn_measurement_details
;
List of Runs (angles in degrees, time in seconds):

  # Type    Start    End  Width  t~exp~   \w     \q     \k     \f   Frames
--------------------------------------------------------------------------
  1  \w    -92.00   8.00   1.00    7.50    --  -19.09 -37.00-120.00  100
  2  \w    -15.00  64.00   1.00    7.50    --   20.18 -99.00 150.00   79
  3  \w    -11.00  35.00   1.00    7.50    --   20.18  77.00 -90.00   46
  4  \w    -49.00  34.00   1.00    7.50    --   20.18 -57.00  30.00   83
  5  \w    -49.00  42.00   1.00    7.50    --   20.18 -57.00-180.00   91
  6  \w    -36.00  52.00   1.00    7.50    --   20.18 -77.00 -60.00   88
  7  \w    -11.00  41.00   1.00    7.50    --   20.18  77.00  30.00   52
  8  \w      0.00  89.00   1.00    7.50    --   20.18  57.00-180.00   89
  9  \w      1.00  88.00   1.00    7.50    --   20.18  57.00  90.00   87
;
_diffrn_measurement_device         'four-circle diffractometer'
_diffrn_measurement_device_type    'SuperNova, Single source at offset/far, Eos'
_diffrn_measurement_method         '\w scans'
_diffrn_orient_matrix_type        
 'CrysAlisPro convention (1999,Acta A55,543-557)'
_diffrn_orient_matrix_UB_11        0.0306472000
_diffrn_orient_matrix_UB_12        -0.0750858000
_diffrn_orient_matrix_UB_13        0.0033122000
_diffrn_orient_matrix_UB_21        -0.0197624000
_diffrn_orient_matrix_UB_22        -0.0037122000
_diffrn_orient_matrix_UB_23        0.0427102000
_diffrn_orient_matrix_UB_31        -0.0667750000
_diffrn_orient_matrix_UB_32        0.0028509000
_diffrn_orient_matrix_UB_33        -0.0073351000
_diffrn_radiation_monochromator    mirror
_diffrn_radiation_probe            x-ray
_diffrn_radiation_type             'Mo K\a'
_diffrn_radiation_wavelength       0.71073
_diffrn_source                     'micro-focus sealed X-ray tube'
_diffrn_source_type                'SuperNova (Mo) X-ray Source'
_reflns_Friedel_coverage           0.000
_reflns_Friedel_fraction_full      .
_reflns_Friedel_fraction_max       .
_reflns_number_gt                  4241
_reflns_number_total               7442
_reflns_special_details
;
 Reflections were merged by SHELXL according to the crystal
 class for the calculation of statistics and refinement.
 
 _reflns_Friedel_fraction is defined as the number of unique
 Friedel pairs measured divided by the number that would be
 possible theoretically, ignoring centric projections and
 systematic absences.
;
_reflns_threshold_expression       'I > 2\s(I)'
_computing_cell_refinement         'CrysAlisPro 1.171.41.117a (Rigaku OD, 2021)'
_computing_data_collection         'CrysAlisPro 1.171.41.117a (Rigaku OD, 2021)'
_computing_data_reduction          'CrysAlisPro 1.171.41.117a (Rigaku OD, 2021)'
_computing_molecular_graphics      'Olex2 1.5 (Dolomanov et al., 2009)'
_computing_publication_material    'Olex2 1.5 (Dolomanov et al., 2009)'
_computing_structure_refinement    'SHELXL 2018/3 (Sheldrick, 2015)'
_computing_structure_solution      ?
_refine_diff_density_max           1.438
_refine_diff_density_min           -0.547
_refine_diff_density_rms           0.108
_refine_ls_extinction_coef         .
_refine_ls_extinction_method       none
_refine_ls_goodness_of_fit_ref     1.045
_refine_ls_hydrogen_treatment      constr
_refine_ls_matrix_type             full
_refine_ls_number_parameters       351
_refine_ls_number_reflns           7442
_refine_ls_number_restraints       0
_refine_ls_R_factor_all            0.1644
_refine_ls_R_factor_gt             0.1061
_refine_ls_restrained_S_all        1.045
_refine_ls_shift/su_max            0.000
_refine_ls_shift/su_mean           0.000
_refine_ls_structure_factor_coef   Fsqd
_refine_ls_weighting_details      
 'w=1/[\s^2^(Fo^2^)+(0.1866P)^2^+1.3968P] where P=(Fo^2^+2Fc^2^)/3'
_refine_ls_weighting_scheme        calc
_refine_ls_wR_factor_gt            0.2933
_refine_ls_wR_factor_ref           0.3518
_refine_special_details            ?
_olex2_refinement_description
;
1. Fixed Uiso
 At 1.2 times of:
  All C(H) groups, {H32A,H32B} of C32, {H38A,H38B} of C38, {H31A,H31B} of C31,
   {H35A,H35B} of C35, {H13A,H13B} of C13, {H14A,H14B} of C14, {H33A,H33B} of
  C33, {H30A,H30B} of C30, {H15A,H15B} of C15, {H19A,H19B} of C19, {H20A,H20B}
  of C20, {H21A,H21B} of C21, {H29A,H29B} of C29, {H17A,H17B} of C17, {H12A,
  H12B} of C12, {H18A,H18B} of C18, {H11A,H11B} of C11
 At 1.5 times of:
  All C(H,H,H) groups, {H36A,H36B} of C36, {H37A,H37B} of C37
2. Uiso/Uaniso restraints and constraints
Uanis(C37) = Uanis(C36) = Uanis(C35) = Uanis(C38) = Uanis(C34) = Uanis(C39)
3. Others
 Fixed Sof: C36(0.5) H36A(0.5) H36B(0.5) C37(0.5) H37A(0.5) H37B(0.5) C35(0.5)
 H35A(0.5) H35B(0.5) C34(0.5) H34A(0.5) H34B(0.5) H34C(0.5) C38(0.5) H38A(0.5)
 H38B(0.5) C39(0.5) H39A(0.5) H39B(0.5) H39C(0.5)
4.a Riding coordinates:
 C36(H36A,H36B), C37(H37A,H37B)
4.b Ternary CH refined with riding coordinates:
 C16(H16), C3(H3), C2(H2), C1(H1)
4.c Secondary CH2 refined with riding coordinates:
 C21(H21A,H21B), C19(H19A,H19B), C12(H12A,H12B), C20(H20A,H20B), C29(H29A,
 H29B), C11(H11A,H11B), C18(H18A,H18B), C17(H17A,H17B), C15(H15A,H15B),
 C33(H33A,H33B), C14(H14A,H14B), C30(H30A,H30B), C32(H32A,H32B), C13(H13A,H13B),
  C31(H31A,H31B), C35(H35A,H35B), C38(H38A,H38B)
4.d Aromatic/amide H refined with riding coordinates:
 C5(H5), C23(H23), C8(H8), C26(H26), C25(H25), C7(H7), C6(H6), C24(H24)
4.e Idealised Me refined as rotating group:
 C34(H34A,H34B,H34C), C39(H39A,H39B,H39C)
;
_atom_sites_solution_hydrogens     mixed
_atom_sites_solution_primary       ?
_atom_sites_solution_secondary     ?
loop_
  _atom_site_label
  _atom_site_type_symbol
  _atom_site_fract_x
  _atom_site_fract_y
  _atom_site_fract_z
  _atom_site_U_iso_or_equiv
  _atom_site_adp_type
  _atom_site_occupancy
  _atom_site_site_symmetry_order
  _atom_site_calc_flag
  _atom_site_refinement_flags_posn
  _atom_site_refinement_flags_adp
  _atom_site_refinement_flags_occupancy
  _atom_site_disorder_assembly
  _atom_site_disorder_group
 O1 O 0.2921(2) 0.8430(3) 0.25043(14) 0.0231(6) Uani 1 1 d . . . . .
 N1 N 0.2536(3) 0.9215(3) 0.38168(17) 0.0203(6) Uani 1 1 d . . . . .
 N2 N 0.4873(3) 0.8481(3) 0.30630(17) 0.0202(6) Uani 1 1 d . . . . .
 C16 C 0.4689(3) 0.7481(4) 0.4513(2) 0.0205(7) Uani 1 1 d . . . . .
 H16 H 0.451475 0.669362 0.436992 0.025 Uiso 1 1 calc R U . . .
 C28 C 0.5255(3) 0.7797(4) 0.1728(2) 0.0226(7) Uani 1 1 d . . . . .
 C21 C 0.6317(3) 0.6976(4) 0.4530(2) 0.0246(8) Uani 1 1 d . . . . .
 H21A H 0.679422 0.669605 0.398884 0.030 Uiso 1 1 calc R U . . .
 H21B H 0.651145 0.776906 0.462936 0.030 Uiso 1 1 calc R U . . .
 C10 C 0.0530(3) 0.9338(4) 0.3218(2) 0.0220(7) Uani 1 1 d . . . . .
 C22 C 0.5244(3) 0.9467(4) 0.2515(2) 0.0229(7) Uani 1 1 d . . . . .
 C19 C 0.6186(4) 0.6043(4) 0.6039(2) 0.0248(8) Uani 1 1 d . . . . .
 H19A H 0.639556 0.677279 0.621705 0.030 Uiso 1 1 calc R U . . .
 H19B H 0.655586 0.517561 0.644069 0.030 Uiso 1 1 calc R U . . .
 C12 C -0.0237(3) 0.7338(4) 0.3830(2) 0.0271(8) Uani 1 1 d . . . . .
 H12A H 0.076071 0.660332 0.386680 0.032 Uiso 1 1 calc R U . . .
 H12B H -0.084311 0.706895 0.428056 0.032 Uiso 1 1 calc R U . . .
 C5 C 0.1606(4) 1.1811(4) 0.3953(2) 0.0268(8) Uani 1 1 d . . . . .
 H5 H 0.240816 1.171492 0.420904 0.032 Uiso 1 1 calc R U . . .
 C9 C 0.0353(3) 1.0775(4) 0.3350(2) 0.0223(7) Uani 1 1 d . . . . .
 C4 C 0.1553(3) 1.0656(4) 0.3710(2) 0.0215(7) Uani 1 1 d . . . . .
 C20 C 0.6951(3) 0.5713(4) 0.5198(2) 0.0253(8) Uani 1 1 d . . . . .
 H20A H 0.686874 0.488082 0.505865 0.030 Uiso 1 1 calc R U . . .
 H20B H 0.798176 0.546663 0.521425 0.030 Uiso 1 1 calc R U . . .
 C3 C 0.4434(3) 0.7730(4) 0.2580(2) 0.0207(7) Uani 1 1 d . . . . .
 H3 H 0.471740 0.672263 0.283453 0.025 Uiso 1 1 calc R U . . .
 C29 C 0.6725(4) 0.6470(4) 0.1724(2) 0.0273(8) Uani 1 1 d . . . . .
 H29A H 0.735367 0.663451 0.124908 0.033 Uiso 1 1 calc R U . . .
 H29B H 0.718795 0.635692 0.222745 0.033 Uiso 1 1 calc R U . . .
 C23 C 0.5441(4) 1.0613(4) 0.2692(2) 0.0258(8) Uani 1 1 d . . . . .
 H23 H 0.526241 1.085824 0.323220 0.031 Uiso 1 1 calc R U . . .
 C2 C 0.2161(3) 0.8463(4) 0.3295(2) 0.0219(7) Uani 1 1 d . . . . .
 H2 H 0.236356 0.747699 0.356430 0.026 Uiso 1 1 calc R U . . .
 C11 C -0.0294(3) 0.8764(4) 0.3933(2) 0.0259(8) Uani 1 1 d . . . . .
 H11A H 0.011878 0.866632 0.445244 0.031 Uiso 1 1 calc R U . . .
 H11B H -0.130893 0.946333 0.397413 0.031 Uiso 1 1 calc R U . . .
 C1 C 0.4085(3) 0.8764(4) 0.3860(2) 0.0210(7) Uani 1 1 d . . . . .
 H1 H 0.420850 0.956396 0.402840 0.025 Uiso 1 1 calc R U . . .
 C18 C 0.4557(3) 0.6577(4) 0.6030(2) 0.0260(8) Uani 1 1 d . . . . .
 H18A H 0.433869 0.579281 0.594121 0.031 Uiso 1 1 calc R U . . .
 H18B H 0.409050 0.687565 0.656888 0.031 Uiso 1 1 calc R U . . .
 C8 C -0.0794(4) 1.2109(4) 0.3215(2) 0.0282(8) Uani 1 1 d . . . . .
 H8 H -0.160535 1.221074 0.296536 0.034 Uiso 1 1 calc R U . . .
 C27 C 0.5500(3) 0.9107(4) 0.1727(2) 0.0231(7) Uani 1 1 d . . . . .
 C17 C 0.3944(3) 0.7822(4) 0.5359(2) 0.0243(8) Uani 1 1 d . . . . .
 H17A H 0.404590 0.864802 0.549067 0.029 Uiso 1 1 calc R U . . .
 H17B H 0.290762 0.808543 0.534819 0.029 Uiso 1 1 calc R U . . .
 C26 C 0.5978(4) 0.9869(4) 0.1087(2) 0.0292(8) Uani 1 1 d . . . . .
 H26 H 0.616929 0.961404 0.054921 0.035 Uiso 1 1 calc R U . . .
 C15 C 0.0038(4) 0.9309(4) 0.2395(2) 0.0270(8) Uani 1 1 d . . . . .
 H15A H -0.095865 1.003996 0.234188 0.032 Uiso 1 1 calc R U . . .
 H15B H 0.065264 0.955959 0.194330 0.032 Uiso 1 1 calc R U . . .
 C33 C 0.4430(4) 0.7872(4) 0.1018(2) 0.0266(8) Uani 1 1 d . . . . .
 H33A H 0.493128 0.808511 0.049463 0.032 Uiso 1 1 calc R U . . .
 H33B H 0.346111 0.866074 0.105839 0.032 Uiso 1 1 calc R U . . .
 C14 C 0.0095(4) 0.7884(4) 0.2303(2) 0.0299(8) Uani 1 1 d . . . . .
 H14A H 0.110628 0.717176 0.228218 0.036 Uiso 1 1 calc R U . . .
 H14B H -0.029832 0.795899 0.178091 0.036 Uiso 1 1 calc R U . . .
 C25 C 0.6176(4) 1.1027(4) 0.1250(2) 0.0335(9) Uani 1 1 d . . . . .
 H25 H 0.649087 1.157032 0.081749 0.040 Uiso 1 1 calc R U . . .
 C30 C 0.6602(4) 0.5098(4) 0.1679(2) 0.0313(9) Uani 1 1 d . . . . .
 H30A H 0.757621 0.432423 0.161632 0.038 Uiso 1 1 calc R U . . .
 H30B H 0.612051 0.483794 0.219757 0.038 Uiso 1 1 calc R U . . .
 C7 C -0.0747(4) 1.3286(4) 0.3447(3) 0.0322(9) Uani 1 1 d . . . . .
 H7 H -0.152481 1.419414 0.335797 0.039 Uiso 1 1 calc R U . . .
 C6 C 0.0440(4) 1.3127(4) 0.3809(2) 0.0299(8) Uani 1 1 d . . . . .
 H6 H 0.046363 1.393776 0.396446 0.036 Uiso 1 1 calc R U . . .
 C32 C 0.4283(4) 0.6492(4) 0.1009(2) 0.0319(9) Uani 1 1 d . . . . .
 H32A H 0.370986 0.631481 0.150990 0.038 Uiso 1 1 calc R U . . .
 H32B H 0.377322 0.658647 0.052858 0.038 Uiso 1 1 calc R U . . .
 C13 C -0.0758(4) 0.7388(4) 0.3012(3) 0.0311(9) Uani 1 1 d . . . . .
 H13A H -0.178834 0.804421 0.299842 0.037 Uiso 1 1 calc R U . . .
 H13B H -0.065176 0.643248 0.294975 0.037 Uiso 1 1 calc R U . . .
 C24 C 0.5914(4) 1.1382(4) 0.2036(2) 0.0311(9) Uani 1 1 d . . . . .
 H24 H 0.605817 1.216603 0.213459 0.037 Uiso 1 1 calc R U . . .
 C31 C 0.5766(4) 0.5238(4) 0.0970(2) 0.0354(9) Uani 1 1 d . . . . .
 H31A H 0.565127 0.435228 0.098681 0.042 Uiso 1 1 calc R U . . .
 H31B H 0.630731 0.537868 0.044691 0.042 Uiso 1 1 calc R U . . .
 C36 C 0.0820(9) 1.2253(10) 0.0725(6) 0.0420(9) Uani 0.5 1 d . . P A 1
 H36A H 0.056976 1.183205 0.124938 0.063 Uiso 0.5 1 d R U P A 1
 H36B H 0.175746 1.162735 0.052258 0.063 Uiso 0.5 1 d R U P A 1
 C37 C 0.1066(9) 1.3357(10) 0.0903(5) 0.0420(9) Uani 0.5 1 d . . P A 1
 H37A H 0.014537 1.407310 0.105945 0.063 Uiso 0.5 1 d R U P A 1
 H37B H 0.146547 1.372050 0.040885 0.063 Uiso 0.5 1 d R U P A 1
 C35 C -0.0274(9) 1.2507(10) 0.0109(6) 0.0420(9) Uani 0.5 1 d . . P A 1
 H35A H -0.122554 1.319011 0.031205 0.050 Uiso 0.5 1 calc R U P A 1
 H35B H -0.000148 1.296475 -0.041876 0.050 Uiso 0.5 1 calc R U P A 1
 C34 C -0.0430(9) 1.1235(9) -0.0055(6) 0.0420(9) Uani 0.5 1 d . . P A 1
 H34A H -0.117220 1.153566 -0.043903 0.063 Uiso 0.5 1 calc R U P A 1
 H34B H -0.070495 1.076595 0.045933 0.063 Uiso 0.5 1 calc R U P A 1
 H34C H 0.048459 1.057218 -0.029433 0.063 Uiso 0.5 1 calc R U P A 1
 C38 C 0.2094(9) 1.2925(10) 0.1601(5) 0.0420(9) Uani 0.5 1 d . . P A 1
 H38A H 0.169300 1.253859 0.211044 0.050 Uiso 0.5 1 calc R U P A 1
 H38B H 0.304104 1.217899 0.144274 0.050 Uiso 0.5 1 calc R U P A 1
 C39 C 0.2260(9) 1.4149(10) 0.1740(5) 0.0420(9) Uani 0.5 1 d . . P A 1
 H39A H 0.269743 1.450134 0.124194 0.063 Uiso 0.5 1 calc R U P A 1
 H39B H 0.287688 1.388536 0.219080 0.063 Uiso 0.5 1 calc R U P A 1
 H39C H 0.131727 1.489257 0.188343 0.063 Uiso 0.5 1 calc R U P A 1

loop_
  _atom_site_aniso_label
  _atom_site_aniso_U_11
  _atom_site_aniso_U_22
  _atom_site_aniso_U_33
  _atom_site_aniso_U_23
  _atom_site_aniso_U_13
  _atom_site_aniso_U_12
 O1 0.0142(11) 0.0309(14) 0.0222(13) -0.0041(10) 0.0004(9) -0.0082(10)
 N1 0.0142(12) 0.0212(15) 0.0231(15) -0.0015(11) -0.0025(11) -0.0054(11)
 N2 0.0166(13) 0.0272(16) 0.0179(15) -0.0027(11) 0.0033(10) -0.0117(11)
 C16 0.0162(15) 0.0243(18) 0.0214(18) -0.0013(14) -0.0020(12) -0.0093(13)
 C28 0.0202(15) 0.0258(19) 0.0212(18) -0.0037(14) 0.0011(13) -0.0098(14)
 C21 0.0175(15) 0.032(2) 0.0227(18) -0.0007(14) -0.0023(13) -0.0104(14)
 C10 0.0142(14) 0.0228(18) 0.0259(19) 0.0002(14) -0.0010(13) -0.0063(13)
 C22 0.0161(15) 0.0271(18) 0.0242(19) 0.0021(14) -0.0031(13) -0.0095(13)
 C19 0.0230(16) 0.0267(19) 0.0238(19) -0.0004(14) -0.0066(14) -0.0092(14)
 C12 0.0171(15) 0.0285(19) 0.035(2) 0.0005(15) 0.0009(14) -0.0114(14)
 C5 0.0207(16) 0.031(2) 0.029(2) -0.0040(15) -0.0009(14) -0.0112(15)
 C9 0.0159(15) 0.0270(19) 0.0234(18) -0.0003(14) -0.0002(13) -0.0099(13)
 C4 0.0134(14) 0.0242(18) 0.0234(18) -0.0040(14) 0.0003(12) -0.0049(13)
 C20 0.0181(15) 0.030(2) 0.0248(19) 0.0007(14) -0.0017(13) -0.0086(14)
 C3 0.0154(15) 0.0247(18) 0.0219(18) -0.0053(14) -0.0027(12) -0.0072(13)
 C29 0.0213(16) 0.031(2) 0.0237(19) -0.0041(15) 0.0045(14) -0.0077(15)
 C23 0.0231(16) 0.0283(19) 0.027(2) -0.0028(15) -0.0014(14) -0.0120(14)
 C2 0.0181(15) 0.0271(18) 0.0222(18) -0.0042(14) -0.0004(13) -0.0111(14)
 C11 0.0155(15) 0.031(2) 0.028(2) -0.0030(15) 0.0005(13) -0.0087(14)
 C1 0.0124(14) 0.0298(19) 0.0212(18) -0.0062(14) 0.0024(12) -0.0092(13)
 C18 0.0218(16) 0.034(2) 0.0212(19) -0.0017(15) -0.0016(13) -0.0117(15)
 C8 0.0200(16) 0.029(2) 0.031(2) 0.0013(15) -0.0021(14) -0.0082(15)
 C27 0.0213(16) 0.0269(19) 0.0229(19) -0.0003(14) -0.0021(13) -0.0130(14)
 C17 0.0166(15) 0.033(2) 0.0219(19) -0.0026(14) -0.0024(13) -0.0089(14)
 C26 0.0273(18) 0.036(2) 0.026(2) 0.0009(16) -0.0003(15) -0.0169(16)
 C15 0.0201(16) 0.033(2) 0.028(2) 0.0027(15) -0.0054(14) -0.0125(15)
 C33 0.0255(17) 0.033(2) 0.0216(19) -0.0029(15) -0.0012(14) -0.0126(15)
 C14 0.0259(17) 0.038(2) 0.029(2) -0.0057(16) -0.0036(15) -0.0153(16)
 C25 0.036(2) 0.039(2) 0.031(2) 0.0042(17) -0.0010(16) -0.0245(18)
 C30 0.0288(18) 0.033(2) 0.026(2) -0.0073(16) 0.0049(15) -0.0081(16)
 C7 0.0206(17) 0.025(2) 0.045(2) -0.0028(17) -0.0038(16) -0.0037(14)
 C6 0.0256(17) 0.0249(19) 0.038(2) -0.0061(16) 0.0022(15) -0.0106(15)
 C32 0.0331(19) 0.039(2) 0.028(2) -0.0049(16) -0.0029(16) -0.0186(17)
 C13 0.0200(16) 0.034(2) 0.043(2) -0.0026(17) -0.0055(15) -0.0142(15)
 C24 0.0309(19) 0.033(2) 0.033(2) 0.0026(16) -0.0032(15) -0.0184(17)
 C31 0.049(2) 0.032(2) 0.027(2) -0.0085(16) 0.0027(17) -0.0183(19)
 C36 0.0337(18) 0.049(2) 0.036(2) -0.0110(17) -0.0065(15) -0.0078(16)
 C37 0.0337(18) 0.049(2) 0.036(2) -0.0110(17) -0.0065(15) -0.0078(16)
 C35 0.0337(18) 0.049(2) 0.036(2) -0.0110(17) -0.0065(15) -0.0078(16)
 C34 0.0337(18) 0.049(2) 0.036(2) -0.0110(17) -0.0065(15) -0.0078(16)
 C38 0.0337(18) 0.049(2) 0.036(2) -0.0110(17) -0.0065(15) -0.0078(16)
 C39 0.0337(18) 0.049(2) 0.036(2) -0.0110(17) -0.0065(15) -0.0078(16)

_geom_special_details
;
 All esds (except the esd in the dihedral angle between two l.s. planes)
 are estimated using the full covariance matrix.  The cell esds are taken
 into account individually in the estimation of esds in distances, angles
 and torsion angles; correlations between esds in cell parameters are only
 used when they are defined by crystal symmetry.  An approximate (isotropic)
 treatment of cell esds is used for estimating esds involving l.s. planes.
;
loop_
  _geom_bond_atom_site_label_1
  _geom_bond_atom_site_label_2
  _geom_bond_distance
  _geom_bond_site_symmetry_2
  _geom_bond_publ_flag
 O1 C3 1.429(4) . ?
 O1 C2 1.429(4) . ?
 N1 C4 1.412(4) . ?
 N1 C2 1.469(4) . ?
 N1 C1 1.476(4) . ?
 N2 C22 1.404(4) . ?
 N2 C3 1.463(4) . ?
 N2 C1 1.460(4) . ?
 C16 H16 1.0000 . ?
 C16 C21 1.539(4) . ?
 C16 C1 1.529(5) . ?
 C16 C17 1.527(5) . ?
 C28 C3 1.551(5) . ?
 C28 C29 1.559(5) . ?
 C28 C27 1.515(5) . ?
 C28 C33 1.529(5) . ?
 C21 H21A 0.9900 . ?
 C21 H21B 0.9900 . ?
 C21 C20 1.537(5) . ?
 C10 C9 1.503(5) . ?
 C10 C2 1.549(4) . ?
 C10 C11 1.554(5) . ?
 C10 C15 1.540(5) . ?
 C22 C23 1.401(5) . ?
 C22 C27 1.388(5) . ?
 C19 H19A 0.9900 . ?
 C19 H19B 0.9900 . ?
 C19 C20 1.525(5) . ?
 C19 C18 1.534(4) . ?
 C12 H12A 0.9900 . ?
 C12 H12B 0.9900 . ?
 C12 C11 1.523(5) . ?
 C12 C13 1.522(5) . ?
 C5 H5 0.9500 . ?
 C5 C4 1.379(5) . ?
 C5 C6 1.397(5) . ?
 C9 C4 1.409(4) . ?
 C9 C8 1.398(5) . ?
 C20 H20A 0.9900 . ?
 C20 H20B 0.9900 . ?
 C3 H3 1.0000 . ?
 C29 H29A 0.9900 . ?
 C29 H29B 0.9900 . ?
 C29 C30 1.528(5) . ?
 C23 H23 0.9500 . ?
 C23 C24 1.403(5) . ?
 C2 H2 1.0000 . ?
 C11 H11A 0.9900 . ?
 C11 H11B 0.9900 . ?
 C1 H1 1.0000 . ?
 C18 H18A 0.9900 . ?
 C18 H18B 0.9900 . ?
 C18 C17 1.526(5) . ?
 C8 H8 0.9500 . ?
 C8 C7 1.391(5) . ?
 C27 C26 1.384(5) . ?
 C17 H17A 0.9900 . ?
 C17 H17B 0.9900 . ?
 C26 H26 0.9500 . ?
 C26 C25 1.404(5) . ?
 C15 H15A 0.9900 . ?
 C15 H15B 0.9900 . ?
 C15 C14 1.517(5) . ?
 C33 H33A 0.9900 . ?
 C33 H33B 0.9900 . ?
 C33 C32 1.536(5) . ?
 C14 H14A 0.9900 . ?
 C14 H14B 0.9900 . ?
 C14 C13 1.526(5) . ?
 C25 H25 0.9500 . ?
 C25 C24 1.381(6) . ?
 C30 H30A 0.9900 . ?
 C30 H30B 0.9900 . ?
 C30 C31 1.514(5) . ?
 C7 H7 0.9500 . ?
 C7 C6 1.383(5) . ?
 C6 H6 0.9500 . ?
 C32 H32A 0.9900 . ?
 C32 H32B 0.9900 . ?
 C32 C31 1.534(5) . ?
 C13 H13A 0.9900 . ?
 C13 H13B 0.9900 . ?
 C24 H24 0.9500 . ?
 C31 H31A 0.9900 . ?
 C31 H31B 0.9900 . ?
 C36 H36A 0.9600 . ?
 C36 H36B 0.9601 . ?
 C36 C37 1.387(12) . ?
 C36 C35 1.546(11) . ?
 C37 H37A 0.9599 . ?
 C37 H37B 0.9600 . ?
 C37 C38 1.565(11) . ?
 C35 H35A 0.9900 . ?
 C35 H35B 0.9900 . ?
 C35 C34 1.500(12) . ?
 C34 H34A 0.9800 . ?
 C34 H34B 0.9800 . ?
 C34 H34C 0.9800 . ?
 C38 H38A 0.9900 . ?
 C38 H38B 0.9900 . ?
 C38 C39 1.440(12) . ?
 C39 H39A 0.9800 . ?
 C39 H39B 0.9800 . ?
 C39 H39C 0.9800 . ?

loop_
  _geom_angle_atom_site_label_1
  _geom_angle_atom_site_label_2
  _geom_angle_atom_site_label_3
  _geom_angle
  _geom_angle_site_symmetry_1
  _geom_angle_site_symmetry_3
  _geom_angle_publ_flag
 C3 O1 C2 110.3(2) . . ?
 C4 N1 C2 107.9(3) . . ?
 C4 N1 C1 122.4(3) . . ?
 C2 N1 C1 115.6(3) . . ?
 C22 N2 C3 107.5(3) . . ?
 C22 N2 C1 124.1(3) . . ?
 C1 N2 C3 115.9(2) . . ?
 C21 C16 H16 108.3 . . ?
 C1 C16 H16 108.3 . . ?
 C1 C16 C21 110.5(3) . . ?
 C17 C16 H16 108.3 . . ?
 C17 C16 C21 110.1(3) . . ?
 C17 C16 C1 111.2(3) . . ?
 C3 C28 C29 108.8(3) . . ?
 C27 C28 C3 100.7(3) . . ?
 C27 C28 C29 109.4(3) . . ?
 C27 C28 C33 114.4(3) . . ?
 C33 C28 C3 113.5(3) . . ?
 C33 C28 C29 109.6(3) . . ?
 C16 C21 H21A 109.3 . . ?
 C16 C21 H21B 109.3 . . ?
 H21A C21 H21B 107.9 . . ?
 C20 C21 C16 111.8(3) . . ?
 C20 C21 H21A 109.3 . . ?
 C20 C21 H21B 109.3 . . ?
 C9 C10 C2 100.8(2) . . ?
 C9 C10 C11 109.6(3) . . ?
 C9 C10 C15 114.2(3) . . ?
 C2 C10 C11 108.8(3) . . ?
 C15 C10 C2 113.6(3) . . ?
 C15 C10 C11 109.5(3) . . ?
 C23 C22 N2 128.3(3) . . ?
 C27 C22 N2 110.0(3) . . ?
 C27 C22 C23 121.7(3) . . ?
 H19A C19 H19B 108.0 . . ?
 C20 C19 H19A 109.3 . . ?
 C20 C19 H19B 109.3 . . ?
 C20 C19 C18 111.6(3) . . ?
 C18 C19 H19A 109.3 . . ?
 C18 C19 H19B 109.3 . . ?
 H12A C12 H12B 108.0 . . ?
 C11 C12 H12A 109.3 . . ?
 C11 C12 H12B 109.3 . . ?
 C13 C12 H12A 109.3 . . ?
 C13 C12 H12B 109.3 . . ?
 C13 C12 C11 111.5(3) . . ?
 C4 C5 H5 121.1 . . ?
 C4 C5 C6 117.8(3) . . ?
 C6 C5 H5 121.1 . . ?
 C4 C9 C10 110.3(3) . . ?
 C8 C9 C10 130.6(3) . . ?
 C8 C9 C4 119.0(3) . . ?
 C5 C4 N1 129.4(3) . . ?
 C5 C4 C9 121.7(3) . . ?
 C9 C4 N1 108.7(3) . . ?
 C21 C20 H20A 109.3 . . ?
 C21 C20 H20B 109.3 . . ?
 C19 C20 C21 111.8(3) . . ?
 C19 C20 H20A 109.3 . . ?
 C19 C20 H20B 109.3 . . ?
 H20A C20 H20B 107.9 . . ?
 O1 C3 N2 110.6(3) . . ?
 O1 C3 C28 110.1(3) . . ?
 O1 C3 H3 110.5 . . ?
 N2 C3 C28 104.6(3) . . ?
 N2 C3 H3 110.5 . . ?
 C28 C3 H3 110.5 . . ?
 C28 C29 H29A 108.8 . . ?
 C28 C29 H29B 108.8 . . ?
 H29A C29 H29B 107.7 . . ?
 C30 C29 C28 113.6(3) . . ?
 C30 C29 H29A 108.8 . . ?
 C30 C29 H29B 108.8 . . ?
 C22 C23 H23 121.5 . . ?
 C22 C23 C24 117.0(3) . . ?
 C24 C23 H23 121.5 . . ?
 O1 C2 N1 111.3(3) . . ?
 O1 C2 C10 110.2(3) . . ?
 O1 C2 H2 110.3 . . ?
 N1 C2 C10 104.4(3) . . ?
 N1 C2 H2 110.3 . . ?
 C10 C2 H2 110.3 . . ?
 C10 C11 H11A 108.9 . . ?
 C10 C11 H11B 108.9 . . ?
 C12 C11 C10 113.4(3) . . ?
 C12 C11 H11A 108.9 . . ?
 C12 C11 H11B 108.9 . . ?
 H11A C11 H11B 107.7 . . ?
 N1 C1 C16 110.8(3) . . ?
 N1 C1 H1 107.7 . . ?
 N2 C1 N1 111.5(3) . . ?
 N2 C1 C16 111.4(3) . . ?
 N2 C1 H1 107.7 . . ?
 C16 C1 H1 107.7 . . ?
 C19 C18 H18A 109.3 . . ?
 C19 C18 H18B 109.3 . . ?
 H18A C18 H18B 107.9 . . ?
 C17 C18 C19 111.8(3) . . ?
 C17 C18 H18A 109.3 . . ?
 C17 C18 H18B 109.3 . . ?
 C9 C8 H8 120.1 . . ?
 C7 C8 C9 119.9(3) . . ?
 C7 C8 H8 120.1 . . ?
 C22 C27 C28 109.9(3) . . ?
 C26 C27 C28 129.4(3) . . ?
 C26 C27 C22 120.7(3) . . ?
 C16 C17 H17A 109.1 . . ?
 C16 C17 H17B 109.1 . . ?
 C18 C17 C16 112.5(3) . . ?
 C18 C17 H17A 109.1 . . ?
 C18 C17 H17B 109.1 . . ?
 H17A C17 H17B 107.8 . . ?
 C27 C26 H26 120.7 . . ?
 C27 C26 C25 118.6(4) . . ?
 C25 C26 H26 120.7 . . ?
 C10 C15 H15A 108.8 . . ?
 C10 C15 H15B 108.8 . . ?
 H15A C15 H15B 107.7 . . ?
 C14 C15 C10 113.6(3) . . ?
 C14 C15 H15A 108.8 . . ?
 C14 C15 H15B 108.8 . . ?
 C28 C33 H33A 109.0 . . ?
 C28 C33 H33B 109.0 . . ?
 C28 C33 C32 112.9(3) . . ?
 H33A C33 H33B 107.8 . . ?
 C32 C33 H33A 109.0 . . ?
 C32 C33 H33B 109.0 . . ?
 C15 C14 H14A 109.3 . . ?
 C15 C14 H14B 109.3 . . ?
 C15 C14 C13 111.6(3) . . ?
 H14A C14 H14B 108.0 . . ?
 C13 C14 H14A 109.3 . . ?
 C13 C14 H14B 109.3 . . ?
 C26 C25 H25 119.8 . . ?
 C24 C25 C26 120.4(3) . . ?
 C24 C25 H25 119.8 . . ?
 C29 C30 H30A 109.2 . . ?
 C29 C30 H30B 109.2 . . ?
 H30A C30 H30B 107.9 . . ?
 C31 C30 C29 112.0(3) . . ?
 C31 C30 H30A 109.2 . . ?
 C31 C30 H30B 109.2 . . ?
 C8 C7 H7 120.2 . . ?
 C6 C7 C8 119.6(3) . . ?
 C6 C7 H7 120.2 . . ?
 C5 C6 H6 119.0 . . ?
 C7 C6 C5 122.0(4) . . ?
 C7 C6 H6 119.0 . . ?
 C33 C32 H32A 109.6 . . ?
 C33 C32 H32B 109.6 . . ?
 H32A C32 H32B 108.1 . . ?
 C31 C32 C33 110.5(3) . . ?
 C31 C32 H32A 109.6 . . ?
 C31 C32 H32B 109.6 . . ?
 C12 C13 C14 110.8(3) . . ?
 C12 C13 H13A 109.5 . . ?
 C12 C13 H13B 109.5 . . ?
 C14 C13 H13A 109.5 . . ?
 C14 C13 H13B 109.5 . . ?
 H13A C13 H13B 108.1 . . ?
 C23 C24 H24 119.2 . . ?
 C25 C24 C23 121.7(4) . . ?
 C25 C24 H24 119.2 . . ?
 C30 C31 C32 111.1(3) . . ?
 C30 C31 H31A 109.4 . . ?
 C30 C31 H31B 109.4 . . ?
 C32 C31 H31A 109.4 . . ?
 C32 C31 H31B 109.4 . . ?
 H31A C31 H31B 108.0 . . ?
 H36A C36 H36B 109.5 . . ?
 C37 C36 H36A 104.3 . . ?
 C37 C36 H36B 101.9 . . ?
 C37 C36 C35 121.5(8) . . ?
 C35 C36 H36A 110.1 . . ?
 C35 C36 H36B 108.9 . . ?
 C36 C37 H37A 106.4 . . ?
 C36 C37 H37B 107.6 . . ?
 C36 C37 C38 114.2(8) . . ?
 H37A C37 H37B 109.5 . . ?
 C38 C37 H37A 109.7 . . ?
 C38 C37 H37B 109.4 . . ?
 C36 C35 H35A 108.0 . . ?
 C36 C35 H35B 108.0 . . ?
 H35A C35 H35B 107.2 . . ?
 C34 C35 C36 117.2(7) . . ?
 C34 C35 H35A 108.0 . . ?
 C34 C35 H35B 108.0 . . ?
 C35 C34 H34A 109.5 . . ?
 C35 C34 H34B 109.5 . . ?
 C35 C34 H34C 109.5 . . ?
 H34A C34 H34B 109.5 . . ?
 H34A C34 H34C 109.5 . . ?
 H34B C34 H34C 109.5 . . ?
 C37 C38 H38A 109.8 . . ?
 C37 C38 H38B 109.8 . . ?
 H38A C38 H38B 108.2 . . ?
 C39 C38 C37 109.5(7) . . ?
 C39 C38 H38A 109.8 . . ?
 C39 C38 H38B 109.8 . . ?
 C38 C39 H39A 109.5 . . ?
 C38 C39 H39B 109.5 . . ?
 C38 C39 H39C 109.5 . . ?
 H39A C39 H39B 109.5 . . ?
 H39A C39 H39C 109.5 . . ?
 H39B C39 H39C 109.5 . . ?

loop_
  _geom_torsion_atom_site_label_1
  _geom_torsion_atom_site_label_2
  _geom_torsion_atom_site_label_3
  _geom_torsion_atom_site_label_4
  _geom_torsion
  _geom_torsion_site_symmetry_1
  _geom_torsion_site_symmetry_2
  _geom_torsion_site_symmetry_3
  _geom_torsion_site_symmetry_4
  _geom_torsion_publ_flag
 N2 C22 C23 C24 175.5(3) . . . . ?
 N2 C22 C27 C28 1.4(4) . . . . ?
 N2 C22 C27 C26 -175.6(3) . . . . ?
 C16 C21 C20 C19 -54.9(4) . . . . ?
 C28 C29 C30 C31 52.7(4) . . . . ?
 C28 C27 C26 C25 -177.4(3) . . . . ?
 C28 C33 C32 C31 -57.2(4) . . . . ?
 C21 C16 C1 N1 177.5(3) . . . . ?
 C21 C16 C1 N2 52.8(4) . . . . ?
 C21 C16 C17 C18 -55.2(4) . . . . ?
 C10 C9 C4 N1 0.7(4) . . . . ?
 C10 C9 C4 C5 -174.9(3) . . . . ?
 C10 C9 C8 C7 175.0(4) . . . . ?
 C10 C15 C14 C13 55.0(4) . . . . ?
 C22 N2 C3 O1 -91.3(3) . . . . ?
 C22 N2 C3 C28 27.2(3) . . . . ?
 C22 N2 C1 N1 96.0(3) . . . . ?
 C22 N2 C1 C16 -139.6(3) . . . . ?
 C22 C23 C24 C25 0.0(5) . . . . ?
 C22 C27 C26 C25 -1.1(5) . . . . ?
 C19 C18 C17 C16 54.6(4) . . . . ?
 C9 C10 C2 O1 -93.5(3) . . . . ?
 C9 C10 C2 N1 26.1(3) . . . . ?
 C9 C10 C11 C12 177.2(3) . . . . ?
 C9 C10 C15 C14 -174.7(3) . . . . ?
 C9 C8 C7 C6 0.1(6) . . . . ?
 C4 N1 C2 O1 91.4(3) . . . . ?
 C4 N1 C2 C10 -27.5(3) . . . . ?
 C4 N1 C1 N2 -95.4(4) . . . . ?
 C4 N1 C1 C16 139.9(3) . . . . ?
 C4 C5 C6 C7 0.9(6) . . . . ?
 C4 C9 C8 C7 -1.0(5) . . . . ?
 C20 C19 C18 C17 -53.0(4) . . . . ?
 C3 O1 C2 N1 59.6(3) . . . . ?
 C3 O1 C2 C10 174.9(3) . . . . ?
 C3 N2 C22 C23 165.5(3) . . . . ?
 C3 N2 C22 C27 -18.4(3) . . . . ?
 C3 N2 C1 N1 -41.1(4) . . . . ?
 C3 N2 C1 C16 83.2(3) . . . . ?
 C3 C28 C29 C30 74.0(4) . . . . ?
 C3 C28 C27 C22 14.7(3) . . . . ?
 C3 C28 C27 C26 -168.6(3) . . . . ?
 C3 C28 C33 C32 -68.8(4) . . . . ?
 C29 C28 C3 O1 -150.9(3) . . . . ?
 C29 C28 C3 N2 90.3(3) . . . . ?
 C29 C28 C27 C22 -99.8(3) . . . . ?
 C29 C28 C27 C26 76.9(4) . . . . ?
 C29 C28 C33 C32 53.1(4) . . . . ?
 C29 C30 C31 C32 -55.0(4) . . . . ?
 C23 C22 C27 C28 177.8(3) . . . . ?
 C23 C22 C27 C26 0.7(5) . . . . ?
 C2 O1 C3 N2 -60.7(3) . . . . ?
 C2 O1 C3 C28 -175.7(3) . . . . ?
 C2 N1 C4 C5 -167.6(3) . . . . ?
 C2 N1 C4 C9 17.2(4) . . . . ?
 C2 N1 C1 N2 39.6(4) . . . . ?
 C2 N1 C1 C16 -85.1(3) . . . . ?
 C2 C10 C9 C4 -16.9(4) . . . . ?
 C2 C10 C9 C8 166.8(4) . . . . ?
 C2 C10 C11 C12 -73.5(3) . . . . ?
 C2 C10 C15 C14 70.4(4) . . . . ?
 C11 C10 C9 C4 97.7(3) . . . . ?
 C11 C10 C9 C8 -78.6(5) . . . . ?
 C11 C10 C2 O1 151.3(3) . . . . ?
 C11 C10 C2 N1 -89.1(3) . . . . ?
 C11 C10 C15 C14 -51.4(4) . . . . ?
 C11 C12 C13 C14 55.7(4) . . . . ?
 C1 N1 C4 C5 -29.7(5) . . . . ?
 C1 N1 C4 C9 155.1(3) . . . . ?
 C1 N1 C2 O1 -49.7(4) . . . . ?
 C1 N1 C2 C10 -168.6(3) . . . . ?
 C1 N2 C22 C23 25.5(5) . . . . ?
 C1 N2 C22 C27 -158.5(3) . . . . ?
 C1 N2 C3 O1 52.5(4) . . . . ?
 C1 N2 C3 C28 171.0(3) . . . . ?
 C1 C16 C21 C20 178.3(3) . . . . ?
 C1 C16 C17 C18 -178.0(3) . . . . ?
 C18 C19 C20 C21 53.2(4) . . . . ?
 C8 C9 C4 N1 177.5(3) . . . . ?
 C8 C9 C4 C5 1.9(5) . . . . ?
 C8 C7 C6 C5 -0.1(6) . . . . ?
 C27 C28 C3 O1 94.1(3) . . . . ?
 C27 C28 C3 N2 -24.7(3) . . . . ?
 C27 C28 C29 C30 -176.9(3) . . . . ?
 C27 C28 C33 C32 176.5(3) . . . . ?
 C27 C22 C23 C24 -0.2(5) . . . . ?
 C27 C26 C25 C24 0.8(5) . . . . ?
 C17 C16 C21 C20 55.1(4) . . . . ?
 C17 C16 C1 N1 -59.9(4) . . . . ?
 C17 C16 C1 N2 175.3(3) . . . . ?
 C26 C25 C24 C23 -0.3(6) . . . . ?
 C15 C10 C9 C4 -139.0(3) . . . . ?
 C15 C10 C9 C8 44.7(5) . . . . ?
 C15 C10 C2 O1 29.1(4) . . . . ?
 C15 C10 C2 N1 148.7(3) . . . . ?
 C15 C10 C11 C12 51.2(4) . . . . ?
 C15 C14 C13 C12 -55.9(4) . . . . ?
 C33 C28 C3 O1 -28.6(4) . . . . ?
 C33 C28 C3 N2 -147.4(3) . . . . ?
 C33 C28 C29 C30 -50.7(4) . . . . ?
 C33 C28 C27 C22 136.8(3) . . . . ?
 C33 C28 C27 C26 -46.5(5) . . . . ?
 C33 C32 C31 C30 56.9(4) . . . . ?
 C6 C5 C4 N1 -176.4(3) . . . . ?
 C6 C5 C4 C9 -1.8(5) . . . . ?
 C13 C12 C11 C10 -54.5(4) . . . . ?
 C36 C37 C38 C39 -179.3(7) . . . . ?
 C37 C36 C35 C34 178.4(8) . . . . ?
 C35 C36 C37 C38 174.3(8) . . . . ?

_shelx_res_file
;
TITL aar25a in P-1
    aar25a.res
    created by SHELXL-2018/3 at 17:56:47 on 22-Mar-2022
REM P-1 (#2 in standard setting)
REM CrysAlisPro recorded range (K): Min=100.0; max=100.0; aver:100.0
CELL 0.71073 10.398015 10.57608 16.641678 79.5936 81.5685 64.0545
ZERR 2 0.000448 0.000799 0.001063 0.0058 0.0043 0.0057
LATT 1
SFAC C H N O
UNIT 72 98 4 2
EADP C37 C36 C35 C38 C34 C39

L.S. 10
PLAN  20
SIZE 0.25 0.29 0.37
TEMP -173
CONF
BOND
MORE -1
BOND $H
fmap 2 53
acta
OMIT -2 56
OMIT -2 -1 1
OMIT -1 1 0
REM <olex2.extras>
REM <HklSrc "%.\\aar25a.hkl">
REM </olex2.extras>

WGHT    0.186600    1.396800
FVAR       5.65931
O1    4    0.292124    0.843011    0.250429    11.00000    0.01425    0.03091 =
         0.02219   -0.00406    0.00044   -0.00816
N1    3    0.253626    0.921463    0.381677    11.00000    0.01416    0.02116 =
         0.02306   -0.00154   -0.00247   -0.00538
N2    3    0.487336    0.848071    0.306299    11.00000    0.01655    0.02724 =
         0.01790   -0.00269    0.00335   -0.01168
C16   1    0.468881    0.748117    0.451343    11.00000    0.01624    0.02429 =
         0.02141   -0.00135   -0.00197   -0.00930
AFIX  13
H16   2    0.451475    0.669362    0.436992    11.00000   -1.20000
AFIX   0
C28   1    0.525454    0.779663    0.172778    11.00000    0.02019    0.02582 =
         0.02116   -0.00375    0.00112   -0.00975
C21   1    0.631728    0.697607    0.452951    11.00000    0.01748    0.03248 =
         0.02266   -0.00067   -0.00233   -0.01038
AFIX  23
H21A  2    0.679422    0.669605    0.398884    11.00000   -1.20000
H21B  2    0.651145    0.776906    0.462936    11.00000   -1.20000
AFIX   0
C10   1    0.052984    0.933808    0.321765    11.00000    0.01418    0.02281 =
         0.02591    0.00017   -0.00105   -0.00632
C22   1    0.524393    0.946678    0.251535    11.00000    0.01606    0.02711 =
         0.02423    0.00213   -0.00306   -0.00952
C19   1    0.618569    0.604262    0.603949    11.00000    0.02295    0.02670 =
         0.02377   -0.00041   -0.00659   -0.00925
AFIX  23
H19A  2    0.639556    0.677279    0.621705    11.00000   -1.20000
H19B  2    0.655586    0.517561    0.644069    11.00000   -1.20000
AFIX   0
C12   1   -0.023742    0.733760    0.383030    11.00000    0.01713    0.02850 =
         0.03461    0.00050    0.00086   -0.01142
AFIX  23
H12A  2    0.076071    0.660332    0.386680    11.00000   -1.20000
H12B  2   -0.084311    0.706895    0.428056    11.00000   -1.20000
AFIX   0
C5    1    0.160610    1.181097    0.395264    11.00000    0.02069    0.03101 =
         0.02864   -0.00405   -0.00086   -0.01115
AFIX  43
H5    2    0.240816    1.171492    0.420904    11.00000   -1.20000
AFIX   0
C9    1    0.035323    1.077541    0.335011    11.00000    0.01589    0.02697 =
         0.02335   -0.00025   -0.00022   -0.00990
C4    1    0.155338    1.065634    0.370982    11.00000    0.01335    0.02425 =
         0.02345   -0.00403    0.00034   -0.00494
C20   1    0.695052    0.571303    0.519756    11.00000    0.01805    0.02965 =
         0.02480    0.00070   -0.00169   -0.00857
AFIX  23
H20A  2    0.686874    0.488082    0.505865    11.00000   -1.20000
H20B  2    0.798176    0.546663    0.521425    11.00000   -1.20000
AFIX   0
C3    1    0.443358    0.772996    0.258004    11.00000    0.01543    0.02474 =
         0.02189   -0.00530   -0.00273   -0.00721
AFIX  13
H3    2    0.471740    0.672263    0.283453    11.00000   -1.20000
AFIX   0
C29   1    0.672491    0.647034    0.172383    11.00000    0.02129    0.03123 =
         0.02373   -0.00412    0.00447   -0.00775
AFIX  23
H29A  2    0.735367    0.663451    0.124908    11.00000   -1.20000
H29B  2    0.718795    0.635692    0.222745    11.00000   -1.20000
AFIX   0
C23   1    0.544103    1.061281    0.269223    11.00000    0.02311    0.02830 =
         0.02674   -0.00281   -0.00138   -0.01204
AFIX  43
H23   2    0.526241    1.085824    0.323220    11.00000   -1.20000
AFIX   0
C2    1    0.216147    0.846311    0.329469    11.00000    0.01809    0.02713 =
         0.02217   -0.00424   -0.00043   -0.01108
AFIX  13
H2    2    0.236356    0.747699    0.356430    11.00000   -1.20000
AFIX   0
C11   1   -0.029375    0.876374    0.393288    11.00000    0.01547    0.03140 =
         0.02833   -0.00302    0.00052   -0.00869
AFIX  23
H11A  2    0.011878    0.866632    0.445244    11.00000   -1.20000
H11B  2   -0.130893    0.946333    0.397413    11.00000   -1.20000
AFIX   0
C1    1    0.408547    0.876449    0.386039    11.00000    0.01236    0.02978 =
         0.02119   -0.00618    0.00243   -0.00925
AFIX  13
H1    2    0.420850    0.956396    0.402840    11.00000   -1.20000
AFIX   0
C18   1    0.455711    0.657696    0.602999    11.00000    0.02176    0.03407 =
         0.02122   -0.00165   -0.00161   -0.01170
AFIX  23
H18A  2    0.433869    0.579281    0.594121    11.00000   -1.20000
H18B  2    0.409050    0.687565    0.656888    11.00000   -1.20000
AFIX   0
C8    1   -0.079442    1.210885    0.321515    11.00000    0.02001    0.02876 =
         0.03134    0.00127   -0.00214   -0.00816
AFIX  43
H8    2   -0.160535    1.221074    0.296536    11.00000   -1.20000
AFIX   0
C27   1    0.550013    0.910749    0.172696    11.00000    0.02133    0.02694 =
         0.02292   -0.00029   -0.00211   -0.01297
C17   1    0.394389    0.782152    0.535929    11.00000    0.01657    0.03260 =
         0.02193   -0.00263   -0.00241   -0.00886
AFIX  23
H17A  2    0.404590    0.864802    0.549067    11.00000   -1.20000
H17B  2    0.290762    0.808543    0.534819    11.00000   -1.20000
AFIX   0
C26   1    0.597838    0.986920    0.108734    11.00000    0.02730    0.03560 =
         0.02616    0.00086   -0.00033   -0.01692
AFIX  43
H26   2    0.616929    0.961404    0.054921    11.00000   -1.20000
AFIX   0
C15   1    0.003759    0.930886    0.239516    11.00000    0.02014    0.03312 =
         0.02758    0.00274   -0.00541   -0.01251
AFIX  23
H15A  2   -0.095865    1.003996    0.234188    11.00000   -1.20000
H15B  2    0.065264    0.955959    0.194330    11.00000   -1.20000
AFIX   0
C33   1    0.443016    0.787247    0.101829    11.00000    0.02552    0.03269 =
         0.02155   -0.00292   -0.00122   -0.01264
AFIX  23
H33A  2    0.493128    0.808511    0.049463    11.00000   -1.20000
H33B  2    0.346111    0.866074    0.105839    11.00000   -1.20000
AFIX   0
C14   1    0.009482    0.788375    0.230335    11.00000    0.02589    0.03752 =
         0.02942   -0.00571   -0.00357   -0.01532
AFIX  23
H14A  2    0.110628    0.717176    0.228218    11.00000   -1.20000
H14B  2   -0.029832    0.795899    0.178091    11.00000   -1.20000
AFIX   0
C25   1    0.617555    1.102717    0.125039    11.00000    0.03575    0.03945 =
         0.03057    0.00419   -0.00101   -0.02449
AFIX  43
H25   2    0.649087    1.157032    0.081749    11.00000   -1.20000
AFIX   0
C30   1    0.660240    0.509751    0.167861    11.00000    0.02884    0.03260 =
         0.02608   -0.00730    0.00492   -0.00808
AFIX  23
H30A  2    0.757621    0.432423    0.161632    11.00000   -1.20000
H30B  2    0.612051    0.483794    0.219757    11.00000   -1.20000
AFIX   0
C7    1   -0.074674    1.328630    0.344731    11.00000    0.02056    0.02470 =
         0.04458   -0.00276   -0.00382   -0.00372
AFIX  43
H7    2   -0.152481    1.419414    0.335797    11.00000   -1.20000
AFIX   0
C6    1    0.044028    1.312725    0.380898    11.00000    0.02560    0.02486 =
         0.03848   -0.00614    0.00218   -0.01064
AFIX  43
H6    2    0.046363    1.393776    0.396446    11.00000   -1.20000
AFIX   0
C32   1    0.428299    0.649207    0.100929    11.00000    0.03311    0.03899 =
         0.02772   -0.00493   -0.00295   -0.01860
AFIX  23
H32A  2    0.370986    0.631481    0.150990    11.00000   -1.20000
H32B  2    0.377322    0.658647    0.052858    11.00000   -1.20000
AFIX   0
C13   1   -0.075843    0.738785    0.301176    11.00000    0.02003    0.03385 =
         0.04253   -0.00256   -0.00554   -0.01417
AFIX  23
H13A  2   -0.178834    0.804421    0.299842    11.00000   -1.20000
H13B  2   -0.065176    0.643248    0.294975    11.00000   -1.20000
AFIX   0
C24   1    0.591403    1.138170    0.203613    11.00000    0.03093    0.03275 =
         0.03251    0.00264   -0.00321   -0.01839
AFIX  43
H24   2    0.605817    1.216603    0.213459    11.00000   -1.20000
AFIX   0
C31   1    0.576632    0.523787    0.097033    11.00000    0.04869    0.03176 =
         0.02713   -0.00849    0.00266   -0.01828
AFIX  23
H31A  2    0.565127    0.435228    0.098681    11.00000   -1.20000
H31B  2    0.630731    0.537868    0.044691    11.00000   -1.20000
AFIX   0

PART 1
C36   1    0.081976    1.225304    0.072508    10.50000    0.03373    0.04926 =
         0.03583   -0.01102   -0.00649   -0.00776
AFIX   3
H36A  2    0.056976    1.183205    0.124938    10.50000   -1.50000
H36B  2    0.175746    1.162735    0.052258    10.50000   -1.50000
AFIX   0
C37   1    0.106567    1.335690    0.090265    10.50000    0.03373    0.04926 =
         0.03583   -0.01102   -0.00649   -0.00776
AFIX   3
H37A  2    0.014537    1.407310    0.105945    10.50000   -1.50000
H37B  2    0.146547    1.372050    0.040885    10.50000   -1.50000
AFIX   0
C35   1   -0.027363    1.250677    0.010927    10.50000    0.03373    0.04926 =
         0.03583   -0.01102   -0.00649   -0.00776
AFIX  23
H35A  2   -0.122554    1.319011    0.031205    10.50000   -1.20000
H35B  2   -0.000148    1.296475   -0.041876    10.50000   -1.20000
AFIX   0
C34   1   -0.043010    1.123499   -0.005546    10.50000    0.03373    0.04926 =
         0.03583   -0.01102   -0.00649   -0.00776
AFIX 137
H34A  2   -0.117220    1.153566   -0.043903    10.50000   -1.50000
H34B  2   -0.070495    1.076595    0.045933    10.50000   -1.50000
H34C  2    0.048459    1.057218   -0.029433    10.50000   -1.50000
AFIX   0
C38   1    0.209431    1.292477    0.160095    10.50000    0.03373    0.04926 =
         0.03583   -0.01102   -0.00649   -0.00776
AFIX  23
H38A  2    0.169300    1.253859    0.211044    10.50000   -1.20000
H38B  2    0.304104    1.217899    0.144274    10.50000   -1.20000
AFIX   0
C39   1    0.225969    1.414880    0.174042    10.50000    0.03373    0.04926 =
         0.03583   -0.01102   -0.00649   -0.00776
AFIX 137
H39A  2    0.269743    1.450134    0.124194    10.50000   -1.50000
H39B  2    0.287688    1.388536    0.219080    10.50000   -1.50000
H39C  2    0.131727    1.489257    0.188343    10.50000   -1.50000
AFIX   0
HKLF 4


REM  aar25a in P-1
REM wR2 = 0.3518, GooF = S = 1.045, Restrained GooF = 1.045 for all data
REM R1 = 0.1061 for 4241 Fo > 4sig(Fo) and 0.1644 for all 7442 data
REM 351 parameters refined using 0 restraints

END

WGHT      0.1866      1.4015

REM Highest difference peak  1.438,  deepest hole -0.547,  1-sigma level  0.108
Q1    1  -0.0945  1.2407  0.0214  11.00000  0.05    1.44
Q2    1   0.0707  1.1932  0.0226  11.00000  0.05    1.35
Q3    1   0.0773  1.2642  0.1277  11.00000  0.05    1.28
Q4    1   0.2026  1.2572  0.0146  11.00000  0.05    0.74
Q5    1   0.1313  1.2326  0.0777  11.00000  0.05    0.71
Q6    1   0.0026  1.0589  0.0032  11.00000  0.05    0.32
Q7    1  -0.1455  1.4516  0.2972  11.00000  0.05    0.28
Q8    1   0.5547  0.9313  0.1544  11.00000  0.05    0.28
Q9    1   0.5723  0.5383  0.2761  11.00000  0.05    0.26
Q10   1   0.2328  0.8917  0.3488  11.00000  0.05    0.26
Q11   1   0.7445  0.6476  0.2402  11.00000  0.05    0.25
Q12   1  -0.0368  0.9375  0.4426  11.00000  0.05    0.25
Q13   1  -0.0035  1.1753  0.4430  11.00000  0.05    0.24
Q14   1   0.2647  0.7166  0.3440  11.00000  0.05    0.24
Q15   1   0.3565  0.8999  0.0986  11.00000  0.05    0.23
Q16   1   0.5726  1.3417  0.2379  11.00000  0.05    0.23
Q17   1   0.5988  0.6974  0.1830  11.00000  0.05    0.23
Q18   1   0.5762  0.7066  0.3193  11.00000  0.05    0.23
Q19   1   0.2619  0.8402  0.2023  11.00000  0.05    0.23
Q20   1   0.6791  0.4650  0.2423  11.00000  0.05    0.23
;
_shelx_res_checksum                43620
_shelx_hkl_file
;
   0   0   3 11284.8 633.891   4
   0   0  -3 9960.28 625.370   4
   0   0  -3 12654.7 1166.91   3
   0   0  -3 12723.8 1294.35   1
   0   0   3 12821.2 1387.85   1
   0   0   3 12029.9 860.187   9
   0   0  -3 13481.6 909.862   9
   0   0   3 12376.3 782.119   5
   0   0  -3 11718.6 733.157   5
   0   0   4 138303. 2537.62   4
   0   0  -4 153445. 4571.72   3
   0   0  -4 132891. 2632.47   4
   0   0   4 151517. 5417.50   1
   0   0  -4 153394. 5205.99   1
   0   0  -4 155939. 3506.01   9
   0   0   4 150533. 3388.14   9
   0   0   4 160758. 3195.72   5
   0   0   5 10082.9 755.461   4
   0   0  -5 9449.33 796.020   4
   0   0  -5 11906.2 1437.70   3
   0   0  -5 10629.5 1518.10   1
   0   0   5 11656.7 1701.97   1
   0   0   5 10127.9 1029.53   9
   0   0  -5 11312.5 1109.53   9
   0   0   5 11004.6 945.063   5
   0   0  -6 4811.54 649.360   4
   0   0   6 5395.67 626.682   4
   0   0   6 7266.47 1698.02   1
   0   0  -6 7018.28 1000.23   9
   0   0   6 4963.85 704.462   5
   0   0  -7 3376.70 588.469   4
   0   0   7 4192.15 586.856   4
   0   0  -7 4812.19 893.819   9
   0   0   7 5807.90 1628.42   1
   0   0  -8 17247.7 1405.29   4
   0   0   8 19858.8 1328.06   4
   0   0  -8 19044.4 1850.78   9
   0   0   8 22005.1 3059.71   1
   0   0   9 2430.38 501.811   4
   0   0  -9 2082.24 640.158   9
   0   0   9 1950.63 954.549   1
   0   0  10 5291.49 768.206   4
   0   0 -10 6998.17 1195.35   9
   0   0  11 8456.28 1044.47   4
   0   0 -11 10503.0 1586.33   9
   0   0  11 11533.3 2890.73   1
   0   0  12 6845.23 999.152   4
   0   0 -12 5886.39 1227.35   9
   0   0  12 7450.56 2314.58   1
   0   0  13 27679.5 2044.85   4
   0   0 -13 27646.6 2806.78   9
   0   0  13 28711.1 4636.96   1
   0   0  14 89080.1 3764.08   4
   0   0 -14 90938.9 5172.96   9
   0   0  14 97498.3 9145.27   1
   0   0  15 1056.91 427.978   4
   0   0 -15 260.892 391.098   9
   0   0  15 879.128 1003.53   1
   0   0  16 1324.70 534.827   4
   0   0  16 537.072 1023.10   1
   0   0 -16 1786.65 810.708   9
   0   0  17-259.600 746.636   1
   0   0 -17 1078.02 574.262   9
   0   0  18 8935.11 3241.49   1
   0   0 -18 9774.59 2061.91   9
   0   0  19 1932.44 2317.82   1
   0   0 -19 1465.33 837.090   9
   0   0 -19-42.7885 570.657   6
   0   0  20 1040.48 790.924   1
   0   0 -20 342.025 604.650   6
   0   1 -21-226.335 393.441   9
   0  -1  20 1891.44 2053.67   1
   0   1 -20-35.7405 369.765   9
   0   1 -20 122.600 226.709   6
   0   1 -19-584.844 541.097   9
   0  -1  19 588.578 1285.78   1
   0   1 -18 352.082 416.943   9
   0  -1  18-206.889 616.779   1
   0   1 -17 642.744 558.171   9
   0  -1  17 691.910 657.983   1
   0  -1  16 25450.7 2229.42   4
   0   1 -16 27663.0 3059.58   9
   0  -1  16 26700.1 5408.65   1
   0  -1  15 27562.4 2276.01   4
   0   1 -15 27240.0 2950.94   9
   0  -1  15 28260.7 5324.01   1
   0  -1  14 34055.5 2466.89   4
   0   1 -14 37208.1 3306.88   9
   0  -1  14 35007.9 5708.89   1
   0  -1  13 1602.21 554.676   4
   0   1 -13 896.098 501.875   9
   0  -1  13 1015.76 352.901   1
   0  -1  12 3166.85 719.241   4
   0   1 -12 2712.37 822.943   9
   0  -1  12 2595.66 1350.96   1
   0  -1  11-10.0556 151.245   4
   0  -1  11 497.051 318.675   1
   0  -1  10 1125.19 467.767   4
   0  -1  10 752.896 805.311   1
   0   1 -10-193.344 366.660   9
   0   1 -10 542.924 315.808   5
   0  -1   9 4949.20 789.790   4
   0  -1   9 4591.88 1776.60   1
   0   1  -9 5660.22 1076.73   9
   0   1  -9 4172.03 779.821   5
   0  -1   8 8454.25 958.436   4
   0  -1   8 6196.39 1893.96   1
   0   1  -8 9508.97 1300.77   9
   0   1  -8 8239.05 1069.59   5
   0   1  -7 1669.37 489.147   4
   0  -1   7 3674.63 623.135   4
   0  -1   7 3383.90 1572.39   1
   0   1  -7 4064.10 780.675   9
   0   1  -7 3628.46 651.894   5
   0  -1   6 1634.92 626.023   3
   0  -1   6 1209.71 322.886   4
   0   1  -6 924.549 341.273   4
   0  -1   6 1919.73 489.640   5
   0  -1   6 1249.45 886.815   1
   0   1  -6 1467.36 453.113   9
   0  -1   6 1809.75 483.226   9
   0   1  -6 1855.39 439.892   5
   0   1  -5 14417.2 1267.69   4
   0   1  -5 18227.2 1623.61   3
   0  -1   5 16095.9 1185.79   4
   0  -1   5 18835.6 1789.11   3
   0  -1   5 16519.8 2465.54   1
   0   1  -5 19338.1 2419.38   1
   0  -1   5 18240.2 1364.01   9
   0   1  -5 18020.5 1363.45   9
   0   1  -5 17810.3 1301.14   5
   0  -1   5 19546.6 1434.68   5
   0  -1   4 17080.8 1496.38   3
   0  -1   4 16398.3 1151.24   4
   0   1  -4 15993.7 1273.41   4
   0   1  -4 18367.3 1463.77   3
   0   1  -4 16813.3 2085.33   1
   0  -1   4 17995.8 2269.48   1
   0   1  -4 17033.1 1212.63   9
   0  -1   4 18068.4 1229.47   9
   0   1  -4 18155.9 1220.97   5
   0  -1   4 18052.9 1279.00   5
   0   1  -3 323740. 5281.54   4
   0  -1   3 333375. 4916.56   4
   0  -1   3 348106. 5735.76   3
   0   1  -3 345593. 5388.52   3
   0  -1   3 346733. 8754.23   1
   0   1  -3 349275. 8545.96   1
   0  -1   3 363706. 4843.63   9
   0   1  -3 360949. 4738.63   9
   0  -1   3 368249. 5271.88   5
   0   1  -3 350347. 4976.93   5
   0  -1   2 101968. 2493.23   3
   0  -1   2 112677. 2803.70   4
   0  -1   2 104575. 4198.57   1
   0  -1   2 105352. 2316.07   9
   0   1  -2 100631. 2308.41   8
   0  -1   2 105002. 2649.31   5
   0   1  -2 102661. 2518.44   5
   0  -1  -3 4299.41 511.030   9
   0   1   3 4018.09 524.584   9
   0  -1  -3 5169.06 724.325   1
   0   1   3 4542.34 669.173   1
   0  -1  -4 777.171 182.841   4
   0  -1  -4 1035.49 284.365   9
   0   1   4 1270.39 375.645   9
   0   1   4 960.429 427.961   1
   0  -1  -4 686.441 256.966   1
   0  -1  -5 21598.5 1096.74   4
   0  -1  -5 25676.1 1623.36   9
   0   1   5 24291.2 1637.78   9
   0  -1  -5 27050.1 2050.65   1
   0   1   5 23242.2 2101.63   1
   0  -1  -6 65296.9 2822.09   9
   0   1   6 60457.3 3843.03   1
   0   1   7 3609.79 515.137   4
   0  -1  -7 3080.20 490.470   4
   0  -1  -7 5063.97 872.301   9
   0   1   7 2902.00 989.875   1
   0  -1  -8 14761.2 1171.24   4
   0   1   8 15432.5 1145.82   4
   0  -1  -8 16769.1 1650.45   9
   0   1   8 14060.1 2307.32   1
   0   1   9 3475.27 558.327   4
   0  -1  -9 3783.87 619.866   4
   0  -1  -9 3418.99 838.526   9
   0   1   9 2292.02 1072.60   1
   0   1  10 3527.37 617.936   4
   0  -1 -10 3729.54 853.589   9
   0   1  10 4307.28 1404.48   1
   0   1  11 9732.06 1070.80   4
   0  -1 -11 9016.36 1465.46   9
   0   1  12 239.302 240.344   4
   0   1  12-920.687 421.431   1
   0  -1 -12-583.388 438.201   9
   0   1  13 2520.53 1224.34   1
   0  -1 -13 2390.09 782.369   9
   0   1  14 2289.93 1363.54   1
   0  -1 -14 2357.25 927.987   9
   0   1  15 5868.57 2251.57   1
   0  -1 -15 5148.15 1443.28   9
   0   1  16-441.206 726.982   1
   0  -1 -16 121.197 394.107   9
   0   1  17 535.449 646.976   1
   0  -1 -17 1233.75 688.251   9
   0  -1 -17 1316.24 663.483   6
   0   1  18-1656.87 1357.59   1
   0  -1 -18-475.616 485.272   6
   0   1  19 312.386 689.717   1
   0  -1 -19 188.471 193.520   6
   0   1  20 609.022 944.690   1
   0  -1 -20 237.897 523.824   6
   0   2 -21 1071.19 774.521   9
   0   2 -20 175.787 453.364   9
   0   2 -19 325.915 414.621   9
   0  -2  19-1163.25 1505.74   1
   0   2 -18 227.823 136.836   9
   0  -2  18 1679.96 1519.02   1
   0   2 -17-470.930 611.254   9
   0  -2  17 173.611 582.543   1
   0  -2  16-16.3274 204.825   4
   0   2 -16 455.785 451.751   9
   0  -2  16-454.668 865.804   1
   0  -2  15 500.655 357.029   4
   0   2 -15 962.607 582.994   9
   0  -2  15 1868.10 1681.58   1
   0  -2  14 702.069 420.146   4
   0  -2  14 112.841 488.647   1
   0   2 -14-550.718 450.139   9
   0  -2  13 48201.5 3064.56   4
   0  -2  13 50969.9 7060.72   1
   0   2 -13 55125.4 3938.59   9
   0   2 -13 53955.5 3497.00   5
   0  -2  12 25556.5 2180.12   4
   0  -2  12 26400.4 4845.77   1
   0   2 -12 26414.4 2625.27   9
   0   2 -12 24640.9 2271.32   5
   0  -2  11 350.443 346.500   4
   0   2 -11 531.072 451.348   9
   0   2 -11 674.637 382.709   5
   0  -2  10 1572.64 541.841   4
   0  -2  10 3307.70 1519.89   1
   0   2 -10 1893.28 653.139   9
   0   2 -10 3056.88 756.277   5
   0  -2   9 4475.33 868.318   4
   0  -2   9 6200.00 2099.01   1
   0   2  -9 5891.88 1074.00   9
   0   2  -9 6768.01 1054.19   5
   0  -2   8-170.666 187.700   3
   0  -2   8 342.267 302.581   4
   0  -2   8 454.932 325.644   1
   0   2  -8-283.945 155.552   9
   0   2  -8-64.7123 293.161   5
   0  -2   7 2561.54 672.717   4
   0  -2   7 3503.15 938.349   3
   0  -2   7 4937.54 1615.79   1
   0   2  -7 2680.49 661.700   9
   0   2  -7 3756.78 758.026   5
   0  -2   6 17640.0 1906.12   3
   0  -2   6 16700.2 1607.41   4
   0  -2   6 17445.0 3048.48   1
   0   2  -6 18214.4 1521.65   9
   0   2  -6 19704.5 1652.38   5
   0   2  -5 84.1149 250.455   3
   0  -2   5 163.717 129.843   3
   0  -2   5 87.7110 190.219   4
   0   2  -5 99.3233 147.597   5
   0  -2   5 137.520 195.787   5
   0  -2   5 149.383 213.472   9
   0   2  -5 266.245 247.406   9
   0  -2   5-269.905 680.430   1
   0  -2   4 2305.93 570.143   3
   0   2  -4 3445.83 638.034   3
   0  -2   4 2620.73 615.760   5
   0  -2   4 2393.07 606.255   4
   0   2  -4 2512.45 555.356   5
   0  -2   4 3082.66 994.476   1
   0   2  -4 2008.72 528.134   8
   0  -2   4 3169.29 586.268   9
   0   2  -4 2871.72 505.148   9
   0  -2   3 7990.88 921.595   3
   0  -2   3 7233.93 1048.70   4
   0  -2   3 8109.24 439.175   2
   0   2  -3 6777.09 1449.91   1
   0  -2   3 7772.24 1471.81   1
   0   2  -3 8025.29 840.066   9
   0  -2   3 8878.07 871.964   9
   0  -2   3 6454.72 868.742   8
   0   2  -3 7248.86 857.170   8
   0  -2   3 7651.54 1033.75   5
   0   2  -3 7794.10 978.362   5
   0   2  -2 30806.1 2872.08   1
   0  -2   2 25563.2 710.523   2
   0   2  -2 26493.1 1455.45   8
   0  -2   2 26278.2 1518.60   8
   0   2  -2 29333.2 1463.80   9
   0   2  -2 28709.3 1857.84   5
   0  -2   2 26932.9 1990.20   5
   0   2  -1 54623.8 936.542   2
   0  -2   1 56312.5 1011.68   2
   0  -2   1 53393.1 1977.45   8
   0  -2   1 57050.5 2087.04   7
   0   2  -1 53975.5 1958.60   8
   0  -2   1 51731.1 2918.67   5
   0   2  -1 56173.1 2854.71   5
   0   2  -1 54316.9 1191.37   6
   0   2   0 166486. 1834.61   2
   0   2   0 163369. 3242.69   8
   0   2   0 172906. 3262.60   7
   0  -2   0 167236. 3265.48   8
   0  -2   0 169385. 3324.27   7
   0   2   0 153903. 1810.87   6
   0  -2   0 164787. 1894.48   6
   0  -2  -1 196127. 3430.87   8
   0   2   1 196591. 3339.21   8
   0  -2  -1 201140. 3465.70   7
   0   2   1 201260. 3354.18   7
   0  -2  -1 185545. 2127.82   6
   0  -2  -2 142922. 2866.03   8
   0   2   2 144863. 2839.69   8
   0  -2  -2 135744. 2194.62   6
   0   2   2 131120. 2350.19   6
   0   2   3 15820.5 1313.61   1
   0  -2  -3 13463.9 967.680   8
   0   2   3 15552.7 998.211   8
   0  -2  -3 14878.6 876.332   6
   0   2   4 5293.15 826.513   1
   0   2   4 5882.83 755.331   9
   0   2   4 5622.76 612.596   8
   0  -2  -4 4789.14 616.498   8
   0  -2  -4 4801.34 619.888   6
   0   2   5 7796.45 1145.79   1
   0  -2  -5 7825.56 1092.82   1
   0  -2  -5 6286.56 723.549   8
   0  -2  -5 7142.39 781.354   6
   0  -2  -6 31047.7 1512.57   4
   0   2   6 35461.6 2746.55   1
   0  -2  -6 34478.0 1790.46   8
   0  -2  -6 32409.9 1876.93   6
   0  -2  -7 38069.0 1767.70   4
   0  -2  -7 45089.2 2117.79   8
   0   2   7 45682.0 3397.10   1
   0  -2  -8 29874.7 1658.74   4
   0   2   8 35765.1 3325.66   1
   0   2   9 233.110 318.090   1
   0  -2  -9 70.7428 176.815   9
   0   2  10 468.540 661.157   1
   0  -2 -10 1177.49 582.338   9
   0   2  11 1612.28 1031.58   1
   0  -2 -11 1231.79 614.151   9
   0   2  12 4678.69 1793.96   1
   0   2  13 1492.85 834.271   1
   0   2  14 6946.35 2032.97   1
   0  -2 -14 3213.46 898.015   6
   0   2  15 8616.04 2729.00   1
   0  -2 -15 9219.35 1702.59   6
   0   2  16-428.120 918.136   1
   0  -2 -16 1.93616 280.489   6
   0   2  17-782.535 1003.68   1
   0  -2 -17 171.296 391.919   6
   0   2  18-53.2508 847.876   1
   0  -2 -18 586.314 384.589   6
   0   2  19 2203.78 1666.59   1
   0  -2 -19 2381.56 1012.35   6
   0   2  20 5895.05 2915.09   1
   0  -2 -20 7637.09 1806.51   6
   0   2  21 8397.57 3434.83   1
   0   3 -20 1217.80 811.091   9
   0   3 -19 1049.98 752.945   9
   0  -3  19 780.198 1408.53   1
   0   3 -18 785.649 471.231   9
   0  -3  18 389.553 763.318   1
   0   3 -17-129.491 335.525   9
   0  -3  17 966.712 875.628   1
   0  -3  16 588.653 380.117   4
   0  -3  16 284.045 1387.02   1
   0   3 -16 247.787 260.302   9
   0  -3  15 1161.92 682.100   4
   0  -3  15-520.597 342.828   1
   0   3 -15-186.627 176.742   9
   0   3 -15 648.512 587.788   5
   0  -3  14 1366.58 628.764   4
   0  -3  14 1374.26 977.020   1
   0   3 -14 333.344 299.738   9
   0   3 -14 621.297 354.618   5
   0  -3  13 7932.28 1363.34   4
   0  -3  13 6697.56 2657.62   1
   0   3 -13 9984.79 1658.54   9
   0   3 -13 11379.9 1695.17   5
   0  -3  12 967.311 528.103   4
   0  -3  12-408.895 1377.88   1
   0   3 -12 916.398 531.423   9
   0   3 -12 321.302 171.332   5
   0  -3  11 5694.25 1137.59   4
   0  -3  11 4388.67 1981.16   1
   0   3 -11 5065.71 1093.95   9
   0   3 -11 5772.80 1140.05   5
   0  -3  10 2488.52 1027.00   3
   0  -3  10 3793.52 966.215   4
   0  -3  10 2992.37 1717.87   1
   0   3 -10 3560.86 890.597   9
   0   3 -10 3206.65 859.154   5
   0  -3   9 4808.74 1048.97   4
   0  -3   9 6654.74 1692.88   3
   0   3  -9 6416.17 1216.19   9
   0   3  -9 4754.19 1109.73   5
   0  -3   8 200.052 366.375   3
   0  -3   8 127.353 286.735   4
   0  -3   8 229.992 718.156   1
   0   3  -8 182.577 156.710   9
   0   3  -8 62.8112 110.731   5
   0  -3   7 94.8175 173.232   3
   0  -3   7 112.707 140.287   4
   0   3  -7 324.184 282.786   5
   0   3  -7 183.576 194.405   9
   0  -3   6 18015.4 928.011   2
   0  -3   6 18414.8 1974.94   4
   0  -3   6 21180.9 2089.50   3
   0  -3   6 22825.9 3581.44   1
   0   3  -6 21344.0 1751.82   9
   0   3  -6 20496.2 1949.14   5
   0  -3   5 4621.05 866.516   3
   0  -3   5 4539.65 1026.10   4
   0   3  -5 6118.52 1037.24   5
   0  -3   5 5150.31 450.767   2
   0  -3   5 4727.59 1517.28   1
   0   3  -5 5136.10 841.129   9
   0  -3   4 55077.6 2741.43   3
   0  -3   4 52555.4 1347.86   2
   0   3  -4 58367.6 2619.32   9
   0   3  -4 60832.5 3190.38   5
   0  -3   3 4711.81 855.097   3
   0   3  -3 3618.42 883.398   5
   0  -3   3 2176.24 271.264   2
   0   3  -3 4591.71 815.332   9
   0  -3   3 3820.25 851.627   8
   0   3  -2 3786.24 886.741   5
   0  -3   2 3114.81 916.144   5
   0   3  -2 2381.10 230.305   2
   0  -3   2 2845.13 280.163   2
   0  -3   2 2001.14 482.761   8
   0   3  -2 2216.02 295.729   6
   0  -3   2 2225.85 540.798   7
   0  -3   1 17.1508 43.5595   2
   0   3  -1 10.9785 36.1735   2
   0  -3   1-204.464 110.716   8
   0   3  -1-120.600 95.1705   8
   0   3  -1 2.36298 62.5324   6
   0  -3   1-58.5659 57.1150   7
   0   3   0 19112.2 775.280   2
   0   3   0 21373.2 1431.83   7
   0   3   0 20371.4 1402.95   8
   0  -3   0 21472.8 1540.12   8
   0  -3   0 21062.9 1444.19   7
   0   3   0 20724.3 2283.84   5
   0   3   0 17485.2 737.881   6
   0  -3   0 19028.9 820.970   6
   0   3   1 7459.08 814.650   8
   0  -3  -1 7346.47 840.825   8
   0   3   1 7105.85 784.630   7
   0  -3  -1 6474.26 487.404   6
   0   3   1 7674.21 527.567   6
   0  -3  -1 7824.64 852.885   7
   0   3   2 16845.2 1198.27   8
   0  -3  -2 14185.4 1135.45   8
   0  -3  -2 15214.3 793.898   6
   0   3   2 15474.8 1143.06   7
   0   3   2 14653.9 825.116   6
   0  -3  -3 3196.32 538.159   8
   0   3   3 3412.60 552.135   8
   0   3   3 3938.95 613.675   7
   0  -3  -3 3895.24 453.915   6
   0   3   3 2832.22 440.049   6
   0   3   4 4586.17 655.499   8
   0  -3  -4 5239.53 731.459   8
   0  -3  -4 5946.03 630.291   6
   0   3   5 288.553 311.888   1
   0  -3  -5 145.619 150.336   8
   0   3   5-212.257 130.852   8
   0  -3  -5 87.9730 68.4057   6
   0   3   6 5988.05 1274.97   1
   0  -3  -6 5905.84 843.681   8
   0  -3  -6 6383.04 900.970   6
   0   3   7 66.8462 432.077   1
   0  -3  -7 127.739 180.384   8
   0  -3  -7 111.916 117.130   6
   0   3   8 11318.9 1811.28   1
   0  -3  -8 13599.0 1246.03   8
   0  -3  -8 11344.2 1269.41   6
   0   3   9 2841.28 1022.70   1
   0  -3  -9 1651.82 442.823   8
   0  -3  -9 1472.10 477.365   6
   0  -3 -10 72.2820 171.037   8
   0  -3 -10 123.821 181.355   6
   0   3  11 2142.44 1022.18   1
   0  -3 -11 1227.85 446.574   8
   0  -3 -11 1841.87 676.564   6
   0   3  12 9800.12 2413.75   1
   0  -3 -12 11104.0 1345.74   8
   0  -3 -12 9501.62 1509.86   6
   0   3  13 854.196 916.000   1
   0  -3 -13 436.829 304.020   8
   0  -3 -13 1036.67 583.489   6
   0   3  14 8259.70 2334.32   1
   0  -3 -14 7054.91 1237.31   8
   0  -3 -14 7005.23 1350.79   6
   0   3  15 2307.89 1260.48   1
   0  -3 -15 1737.59 634.832   8
   0  -3 -15 874.005 418.528   6
   0   3  16-961.947 1016.27   1
   0  -3 -16 366.318 423.185   6
   0   3  17 654.680 312.907   1
   0  -3 -17 660.054 561.038   6
   0   3  18 1394.60 1349.61   1
   0  -3 -18 2110.95 933.776   6
   0   3  19-566.534 712.568   1
   0  -3 -19 143.311 358.722   6
   0   3  20 533.702 857.471   1
   0  -3 -20 114.492 292.188   6
   0  -4  18 741.873 717.519   1
   0   4 -18 587.361 614.017   9
   0   4 -17 87.3945 405.285   9
   0   4 -17 19.6030 336.237   5
   0  -4  16 901.324 570.290   4
   0  -4  16 456.040 1769.82   1
   0   4 -16 951.449 620.132   9
   0   4 -16 1051.66 454.793   5
   0  -4  15-15.2443 111.060   4
   0  -4  15 201.450 1037.03   1
   0   4 -15 377.999 220.924   9
   0   4 -15 679.344 465.963   5
   0  -4  14 237.249 289.761   4
   0  -4  14 767.741 329.371   1
   0   4 -14-36.4097 419.743   9
   0   4 -14 718.776 459.976   5
   0  -4  13 203.471 172.286   4
   0  -4  13 597.593 760.100   1
   0   4 -13 917.443 564.968   9
   0   4 -13 382.132 238.165   5
   0  -4  12 3917.99 1036.22   4
   0  -4  12 8172.47 2990.00   1
   0   4 -12 6052.48 1272.03   9
   0   4 -12 6020.55 1304.23   5
   0  -4  11 1151.65 556.130   4
   0  -4  11 368.850 555.211   3
   0  -4  11 97.5883 924.395   1
   0   4 -11 635.327 469.866   9
   0   4 -11 546.893 231.345   5
   0  -4  10 1874.67 716.749   4
   0  -4  10 2010.99 872.563   3
   0  -4  10 1570.88 1448.84   1
   0   4 -10 1529.80 626.491   9
   0   4 -10 2254.21 790.170   5
   0  -4   9 5949.57 1225.30   4
   0  -4   9 6184.20 1425.54   3
   0  -4   9 6102.06 2431.51   1
   0   4  -9 9187.24 1353.46   9
   0   4  -9 8524.52 1445.09   5
   0  -4   8 1995.02 771.856   4
   0  -4   8 1335.41 564.033   3
   0   4  -8 1852.41 661.716   5
   0   4  -8 1917.72 653.784   9
   0  -4   8 1216.24 1191.29   1
   0  -4   7 2085.88 719.470   3
   0   4  -7 2306.66 767.605   5
   0  -4   7 1391.29 580.553   4
   0   4  -7 2400.87 669.486   9
   0  -4   7 1958.91 333.631   2
   0   4  -6-283.605 341.561   5
   0  -4   6-390.983 419.310   4
   0  -4   6-91.6409 275.955   3
   0  -4   6 219.022 121.804   2
   0   4  -6 103.096 180.932   9
   0  -4   5 46264.3 2856.88   3
   0  -4   5 45373.5 1421.27   2
   0   4  -5 48853.9 2719.48   9
   0   4  -5 46616.6 3235.45   5
   0  -4   4 102448. 4040.24   3
   0  -4   4 93766.9 1923.93   2
   0  -4   4 89502.1 4143.81   8
   0   4  -4 104565. 3913.74   9
   0   4  -4 99180.3 4726.32   5
   0  -4   3 37231.2 1197.61   2
   0   4  -3 38340.2 2287.86   9
   0  -4   3 34448.7 2505.43   8
   0   4  -3 39422.8 3065.04   5
   0   4  -3 36849.1 1448.10   6
   0   4  -2 9386.24 1626.99   5
   0  -4   2 9067.94 578.749   2
   0   4  -2 8430.91 492.923   2
   0  -4   2 8580.59 1186.30   8
   0   4  -2 8696.41 671.872   6
   0   4  -1 11292.7 1827.09   5
   0   4  -1 10613.3 583.767   2
   0  -4   1 10009.8 1255.80   8
   0   4  -1 10350.2 675.767   6
   0   4   0 4588.32 1410.30   5
   0   4   0 3514.92 376.033   2
   0  -4   0 2959.37 721.984   8
   0  -4   0 3451.16 689.990   7
   0   4   0 3249.33 377.901   6
   0  -4   0 3787.94 433.554   6
   0   4   1 11619.5 751.796   2
   0   4   1 14775.5 1293.72   7
   0  -4  -1 13638.3 1364.09   8
   0  -4  -1 14600.5 1341.79   7
   0  -4  -1 11937.5 744.537   6
   0   4   1 12128.4 745.584   6
   0  -4  -2 2574.75 574.361   8
   0  -4  -2 1767.42 283.479   6
   0   4   2 2243.25 505.072   7
   0  -4  -2 2341.41 521.695   7
   0   4   2 1697.00 317.164   6
   0  -4  -3-360.456 125.749   8
   0   4   3-79.2744 94.3113   6
   0   4   3-205.950 188.800   7
   0  -4  -3 153.243 142.175   6
   0  -4  -4 1254.45 352.183   8
   0   4   4 996.306 282.853   6
   0   4   4 1204.76 358.050   7
   0  -4  -4 1394.12 321.244   6
   0  -4  -5 675.425 362.151   8
   0  -4  -5 436.742 145.984   6
   0   4   6 825.344 502.071   1
   0  -4  -6 460.652 289.427   8
   0  -4  -6-152.075 200.721   6
   0   4   7 12932.9 1814.36   1
   0  -4  -7 15010.5 1362.42   8
   0  -4  -7 14609.4 1312.70   6
   0   4   8 1081.50 730.177   1
   0  -4  -8 978.501 398.366   8
   0  -4  -8 1304.88 435.864   6
   0   4   9 372.796 410.478   1
   0  -4  -9 1828.80 581.933   8
   0  -4  -9 1288.14 452.772   6
   0   4  10 11307.4 2061.95   1
   0  -4 -10 12062.5 1320.52   8
   0  -4 -10 12851.5 1501.51   6
   0   4  11 21678.8 3072.49   1
   0  -4 -11 24942.0 1987.76   8
   0  -4 -11 21035.8 2020.26   6
   0   4  12 9505.30 2201.05   1
   0  -4 -12 9704.34 1302.83   8
   0  -4 -12 9496.34 1419.87   6
   0   4  13 336.501 741.377   1
   0  -4 -13 560.048 390.930   8
   0  -4 -13 646.425 455.109   6
   0   4  14 2109.35 1153.59   1
   0  -4 -14 2743.08 769.489   8
   0  -4 -14 2007.00 792.880   6
   0   4  15 7277.36 2342.02   1
   0  -4 -15 11606.5 1575.03   8
   0  -4 -15 10829.5 1738.85   6
   0   4  16-687.940 897.193   1
   0  -4 -16-278.838 454.958   6
   0   4  17 892.638 878.032   1
   0  -4 -17 474.226 435.490   6
   0   4  18 240.993 759.044   1
   0  -4 -18 163.219 203.507   6
   0   4  19-15.5939 416.355   1
   0  -4 -19 1301.69 713.465   6
   0   4  20 496.921 1253.37   1
   0  -4 -20 148.357 166.452   6
   0  -5  17 5763.27 3066.89   1
   0   5 -17 3601.09 1148.84   5
   0  -5  16 2209.17 868.389   4
   0  -5  16 2108.12 1901.32   1
   0   5 -16 1845.71 787.140   9
   0   5 -16 2536.43 1008.69   5
   0  -5  15 1819.35 771.886   4
   0  -5  15 231.597 664.229   1
   0   5 -15 1929.88 830.621   9
   0   5 -15 1192.37 692.742   5
   0  -5  14 1551.34 751.293   4
   0  -5  14 2874.19 2192.49   1
   0   5 -14 2001.34 792.539   9
   0   5 -14 3130.04 986.931   5
   0  -5  13 133.028 139.198   4
   0  -5  13-533.075 591.632   1
   0   5 -13 937.492 440.551   9
   0   5 -13 188.695 427.302   5
   0  -5  12 572.694 471.310   4
   0   5 -12 1201.56 597.138   9
   0   5 -12 1183.37 510.513   5
   0  -5  11 1625.68 742.234   4
   0  -5  11 2851.18 1114.73   3
   0   5 -11 1173.29 590.738   9
   0   5 -11 2561.17 854.263   5
   0  -5  10 636.000 499.300   4
   0  -5  10 746.526 585.130   3
   0   5 -10 449.813 399.107   9
   0   5 -10 1125.40 632.049   5
   0  -5   9 2665.95 899.373   4
   0  -5   9 2399.15 865.234   3
   0   5  -9 3296.19 1000.55   5
   0   5  -9 2922.40 774.128   9
   0  -5   8 668.252 353.410   3
   0  -5   8 543.285 540.750   4
   0   5  -8 969.985 527.146   5
   0   5  -8 733.259 388.877   9
   0   5  -7 7052.38 1403.55   5
   0  -5   7 4507.90 1213.18   4
   0  -5   7 6312.76 1235.79   3
   0  -5   7 5849.89 592.403   2
   0   5  -7 6575.01 1124.44   9
   0  -5   6 15053.8 1794.86   3
   0  -5   6 14945.2 907.965   2
   0   5  -6 18383.6 1824.67   9
   0   5  -6 18361.1 2266.17   5
   0  -5   5 9259.72 1361.43   3
   0   5  -5 10001.2 1699.87   5
   0  -5   5 5993.63 1477.00   4
   0  -5   5 9627.67 692.060   2
   0   5  -5 9402.88 1295.90   9
   0  -5   4 41725.3 2803.18   3
   0  -5   4 44668.8 1434.63   2
   0  -5   4 41513.9 3097.35   8
   0   5  -4 45184.1 2777.21   9
   0   5  -4 45330.2 3577.28   5
   0   5  -4 42502.0 1785.72   6
   0   5  -3 11145.0 1846.75   5
   0   5  -3 9921.40 575.492   2
   0  -5   3 9226.34 647.891   2
   0  -5   3 10192.2 1406.27   8
   0   5  -3 9105.33 769.256   6
   0   5  -2 1865.18 891.207   5
   0  -5   2 1310.44 259.748   2
   0   5  -2 1493.92 224.768   2
   0  -5   2 360.689 240.539   8
   0   5  -2 1634.27 304.508   6
   0   5  -1 2416.05 1103.43   5
   0   5  -1 2327.03 299.494   2
   0  -5   1 2633.18 645.900   8
   0   5  -1 2129.75 334.375   6
   0   5   0 9502.13 1987.83   5
   0   5   0 9561.71 683.933   2
   0  -5   0 8551.36 1292.28   8
   0   5   0 9450.20 694.682   6
   0  -5   0 9743.53 733.678   6
   0   5   1 7891.54 670.161   2
   0   5   1 7555.92 1053.14   7
   0  -5  -1 7764.79 1139.72   8
   0   5   1 7880.19 668.952   6
   0  -5  -1 8273.18 688.339   6
   0   5   2 8.96034 108.217   2
   0  -5  -2-116.144 218.210   8
   0  -5  -2-58.1209 114.151   6
   0   5   2-69.9018 125.689   6
   0   5   2-276.217 198.882   7
   0  -5  -3 1479.13 387.636   8
   0   5   3 1546.67 469.174   7
   0   5   3 1405.35 336.728   6
   0  -5  -3 1109.02 277.546   6
   0  -5  -4 5489.45 937.561   8
   0  -5  -4 5261.84 620.852   6
   0   5   4 4810.32 816.876   7
   0  -5  -5 2547.20 622.026   8
   0  -5  -5 3334.22 523.703   6
   0   5   5 3423.32 706.407   7
   0   5   6-127.350 266.899   1
   0  -5  -6 230.831 277.874   8
   0   5   6-231.846 271.296   7
   0  -5  -6 251.113 233.658   6
   0   5   7 6877.43 1378.56   1
   0  -5  -7 6505.97 993.781   8
   0  -5  -7 6482.33 867.055   6
   0   5   8 1383.03 617.102   1
   0  -5  -8 2318.89 562.808   8
   0  -5  -8 1861.80 474.431   6
   0   5   9 236.508 251.028   1
   0  -5  -9 296.174 249.436   8
   0  -5  -9 182.628 180.613   6
   0   5  10 1012.30 493.221   1
   0  -5 -10 1074.94 457.480   8
   0  -5 -10 869.914 378.694   6
   0   5  11 1240.43 729.522   1
   0  -5 -11 1558.95 547.790   8
   0  -5 -11 1004.13 496.842   6
   0   5  12 1251.20 731.558   1
   0  -5 -12 1641.94 564.792   8
   0  -5 -12 1342.37 502.081   6
   0   5  13 1279.38 958.495   1
   0  -5 -13 2086.86 664.659   8
   0  -5 -13 2447.32 761.475   6
   0  -5 -14-123.142 295.523   8
   0  -5 -14-31.5618 305.496   6
   0  -5 -15-17.8346 177.263   8
   0  -5 -15 293.708 257.575   6
   0   5  16-1249.75 1150.22   1
   0  -5 -16-279.585 391.465   6
   0   5  17 2026.30 1381.69   1
   0  -5 -17 133.921 191.692   6
   0   5  18 995.164 998.421   1
   0  -5 -18 622.754 433.733   6
   0   5  19 882.982 910.862   1
   0  -5 -19 263.398 415.219   6
   0   5  20-434.389 433.122   1
   0   6 -17 419.278 517.798   5
   0   6 -16 1986.18 781.155   5
   0  -6  15 685.536 578.174   4
   0   6 -15 2426.32 952.196   5
   0  -6  14 291.125 468.187   4
   0   6 -14 690.543 660.898   5
   0  -6  13 1656.07 765.116   4
   0   6 -13 2021.62 784.399   9
   0   6 -13 3380.24 1096.15   5
   0  -6  12 945.566 618.655   4
   0  -6  12 448.053 536.402   3
   0   6 -12 999.430 569.209   9
   0   6 -12 568.440 410.079   5
   0  -6  11 925.714 777.425   3
   0  -6  11 1487.29 707.886   4
   0   6 -11 598.923 380.637   9
   0   6 -11 409.365 221.110   5
   0  -6  10-92.2407 257.226   3
   0   6 -10 217.374 231.001   5
   0  -6  10 158.904 285.795   4
   0   6 -10 129.399 278.887   9
   0  -6   9 274.095 313.698   4
   0  -6   9-50.2481 157.077   3
   0   6  -9-291.609 372.783   5
   0   6  -9 102.340 267.052   9
   0  -6   8-909.570 582.781   4
   0   6  -8-35.3194 172.714   5
   0  -6   8-101.918 165.592   3
   0   6  -8-532.599 378.566   9
   0  -6   7-829.551 741.723   4
   0   6  -7 16.5168 437.300   5
   0  -6   7-155.815 436.148   3
   0   6  -7-259.458 199.492   9
   0  -6   6 1377.51 680.638   4
   0   6  -6 2043.89 820.109   5
   0  -6   6 1403.46 625.664   3
   0   6  -6 2222.31 667.989   9
   0  -6   5 442.481 330.212   3
   0  -6   5 639.032 443.818   4
   0   6  -5-116.564 230.861   5
   0   6  -5-23.6624 278.435   9
   0  -6   5 321.936 476.565   8
   0  -6   5 267.568 127.219   2
   0   6  -4-594.440 716.051   5
   0  -6   4-91.9322 232.440   3
   0  -6   4 83.1990 72.4526   2
   0   6  -4-197.010 216.776   9
   0  -6   4-191.157 149.366   8
   0   6  -3 9069.17 587.354   2
   0   6  -3 7651.17 1763.58   5
   0  -6   3 7943.82 1475.52   8
   0   6  -3 8952.11 792.550   6
   0   6  -2 42107.8 1340.88   2
   0  -6   2 40269.7 3084.04   8
   0   6  -2 44597.2 4238.80   5
   0   6  -2 41099.0 1623.16   6
   0   6  -1 1424.12 886.123   5
   0   6  -1 1530.69 271.883   2
   0  -6   1 1547.00 647.562   8
   0   6  -1 1437.80 286.535   6
   0   6   0 6636.08 1927.85   5
   0   6   0 5954.84 601.035   2
   0  -6   0 7151.59 1323.84   8
   0   6   0 4630.96 539.809   6
   0   6   1 7389.03 1971.87   5
   0   6   1 6506.33 649.858   2
   0  -6  -1 7349.86 1273.52   8
   0   6   1 6555.39 662.372   6
   0  -6  -1 6576.49 674.248   6
   0   6   2 43601.4 1829.98   2
   0  -6  -2 45816.3 2989.66   8
   0   6   2 42120.7 2630.74   7
   0  -6  -2 41873.3 1755.75   6
   0   6   3 13901.9 1106.26   2
   0   6   3 17757.7 1736.99   7
   0  -6  -3 18690.0 1961.32   8
   0  -6  -3 15646.9 1092.84   6
   0  -6  -4 7635.33 1220.34   8
   0  -6  -4 7975.28 800.514   6
   0   6   4 9759.71 1281.36   7
   0  -6  -5 1812.95 611.816   8
   0  -6  -5 2390.60 460.621   6
   0   6   5 2800.65 674.524   7
   0  -6  -6 5144.17 1014.55   8
   0  -6  -6 4711.81 718.958   6
   0   6   6 6049.41 1064.78   7
   0   6   7 1336.06 715.104   1
   0  -6  -7 910.512 388.327   8
   0  -6  -7 917.323 289.094   6
   0   6   7 753.591 318.354   7
   0   6   8 5615.34 1371.96   1
   0  -6  -8 6570.62 1150.21   8
   0   6   8 5060.20 985.673   7
   0  -6  -8 7677.33 995.958   6
   0   6   9 4308.01 1219.14   1
   0  -6  -9 5191.70 1040.24   8
   0  -6  -9 5062.88 880.026   6
   0   6  10 5896.50 1587.63   1
   0  -6 -10 6338.81 1096.77   8
   0  -6 -10 7864.14 1134.55   6
   0   6  11 3747.06 1355.35   1
   0  -6 -11 3999.12 923.451   8
   0  -6 -11 4727.61 918.508   6
   0   6  12 7596.14 1966.33   1
   0  -6 -12 8358.29 1326.59   8
   0  -6 -12 9081.78 1363.71   6
   0   6  13-27.6489 684.210   1
   0  -6 -13 321.099 238.106   8
   0  -6 -13 275.727 351.527   6
   0   6  14-246.059 682.828   1
   0  -6 -14 129.276 220.283   8
   0  -6 -14 278.359 231.812   6
   0   6  15 1858.88 1192.37   1
   0  -6 -15-370.796 434.293   6
   0   6  16 19902.5 3857.63   1
   0  -6 -16 17586.0 2208.99   6
   0   6  17 1891.83 1151.71   1
   0  -6 -17 611.553 323.476   6
   0   6  18 1134.60 1095.84   1
   0  -6 -18 1821.43 728.558   6
   0   6  19 254.271 966.428   1
   0  -6 -19-531.519 417.023   6
   0   7 -16 2302.92 987.037   5
   0  -7  15 134.021 336.182   4
   0   7 -15 1841.86 901.035   5
   0  -7  14 5427.75 1534.11   4
   0   7 -14 7183.40 1702.89   5
   0  -7  13 494.171 431.816   4
   0   7 -13 1088.25 637.892   5
   0  -7  12 7673.08 1762.57   4
   0   7 -12 11642.9 2181.72   5
   0  -7  11 399.655 542.019   4
   0   7 -11-126.547 236.057   5
   0   7 -10 726.948 519.472   5
   0  -7  10 1703.69 878.860   3
   0  -7  10 1153.44 981.407   4
   0   7 -10 1204.60 535.258   9
   0  -7   9-135.150 431.137   4
   0  -7   9 127.215 393.803   3
   0   7  -9 1309.74 820.059   5
   0   7  -9 523.181 364.694   9
   0  -7   8 879.480 533.868   3
   0  -7   8 195.970 332.038   4
   0   7  -8 425.515 308.780   5
   0   7  -8 1355.55 601.549   9
   0  -7   7 258.582 292.402   4
   0   7  -7 435.778 404.618   5
   0  -7   7 473.876 347.630   3
   0   7  -7-516.100 389.499   9
   0  -7   6 2647.47 1151.73   4
   0  -7   6 5542.64 1200.27   3
   0   7  -6 6251.75 1526.58   5
   0   7  -6 6099.60 1250.93   9
   0  -7   5 2705.15 844.283   3
   0  -7   5 698.339 661.246   4
   0   7  -5 1439.41 752.217   5
   0   7  -5 2033.83 704.873   9
   0  -7   5 280.555 409.666   8
   0   7  -4 165.822 344.259   5
   0  -7   4 12.0488 304.809   8
   0   7  -4 489.768 396.405   9
   0   7  -3 1987.29 976.403   5
   0   7  -3 1853.53 275.973   2
   0  -7   3 908.509 592.815   8
   0   7  -2 4406.90 1497.40   5
   0  -7   2 1425.71 679.293   8
   0   7  -2 4298.21 443.231   2
   0   7  -1 666.122 729.651   5
   0   7  -1 971.713 217.787   2
   0  -7   1 466.478 454.064   8
   0   7   0 20352.2 1132.84   2
   0  -7   0 21247.7 2438.20   8
   0   7   0 21326.9 3402.72   5
   0   7   1 2240.81 1324.95   5
   0   7   1 3109.76 469.469   2
   0  -7  -1 3161.64 845.008   8
   0  -7  -1 2709.39 477.764   6
   0   7   2 45131.6 1936.37   2
   0   7   2 47332.3 3024.50   7
   0  -7  -2 44360.8 3244.44   8
   0  -7  -2 45036.6 1952.75   6
   0   7   2 41945.6 4981.25   5
   0   7   3 1582.62 394.611   2
   0  -7  -3 1975.56 661.150   8
   0   7   3 1543.83 512.403   7
   0  -7  -3 2290.56 433.379   6
   0   7   4 4499.66 694.885   2
   0  -7  -4 3349.85 926.237   8
   0   7   4 3558.09 844.938   7
   0  -7  -4 4302.87 629.208   6
   0  -7  -5 3706.06 907.574   8
   0  -7  -5 2478.70 461.880   6
   0   7   5 2769.46 755.804   7
   0  -7  -6 4647.10 1055.60   8
   0   7   6 4281.83 893.537   7
   0  -7  -6 3998.64 654.007   6
   0  -7  -7 3208.08 827.508   8
   0  -7  -7 4075.46 700.251   6
   0   7   7 4329.57 938.004   7
   0   7   8 3045.69 1050.47   1
   0  -7  -8 5168.63 1091.37   8
   0  -7  -8 4041.61 765.665   6
   0   7   8 4621.74 1003.31   7
   0   7   9-124.330 450.354   1
   0  -7  -9-282.689 459.180   8
   0  -7  -9 139.194 237.666   6
   0   7   9-73.5266 83.6481   7
   0   7  10 11061.6 2187.23   1
   0  -7 -10 12873.7 1719.18   8
   0  -7 -10 14831.1 1563.85   6
   0   7  10 13420.5 1806.93   7
   0   7  11 9723.00 2156.02   1
   0  -7 -11 8763.23 1457.40   8
   0  -7 -11 8594.08 1254.53   6
   0   7  11 7621.20 1405.60   7
   0   7  12 2563.20 1078.44   1
   0  -7 -12 3152.73 838.911   8
   0  -7 -12 4038.97 894.747   6
   0   7  13 986.402 810.902   1
   0  -7 -13 1162.74 499.771   8
   0  -7 -13 949.990 416.834   6
   0   7  14 1007.99 895.472   1
   0  -7 -14 1254.83 531.445   8
   0  -7 -14 871.285 404.555   6
   0   7  15 1722.78 1334.96   1
   0  -7 -15 2169.72 749.802   6
   0   7  16 997.394 935.582   1
   0  -7 -16-73.6799 218.324   6
   0   7  17 314.531 236.273   1
   0  -7 -17 89.2996 238.729   6
   0   7  18 3225.23 1646.18   1
   0  -7 -18 656.662 431.570   6
   0   7  19 2975.22 2001.33   1
   0  -8  15-623.601 565.590   4
   0   8 -15 340.467 588.790   5
   0  -8  14 1235.35 810.292   4
   0   8 -14 739.085 590.251   5
   0  -8  13 744.881 526.540   4
   0   8 -13 379.085 361.145   5
   0  -8  12-197.566 195.628   4
   0   8 -12-182.642 301.003   5
   0   8 -11 322.512 532.058   5
   0  -8  11 70.9490 576.731   4
   0  -8  10-572.876 640.133   4
   0   8 -10 653.039 793.257   5
   0  -8   9 722.668 433.041   4
   0   8  -9 1229.67 664.733   5
   0   8  -8 160.087 195.183   5
   0  -8   8-35.1133 321.702   4
   0   8  -8 312.683 302.563   9
   0   8  -7 112.591 513.821   5
   0  -8   7-139.640 458.754   4
   0  -8   7-67.4499 206.694   3
   0   8  -7 203.860 214.290   9
   0  -8   6 1590.02 679.980   3
   0  -8   6 1123.48 692.201   4
   0   8  -6 2347.29 1060.53   5
   0   8  -6 2701.72 896.553   9
   0   8  -5 279.896 366.949   5
   0  -8   5 64.2221 238.364   3
   0   8  -5 545.644 427.133   9
   0  -8   4 17658.5 2250.88   3
   0   8  -4 17085.7 2199.35   9
   0  -8   4 10489.0 2128.36   8
   0   8  -4 14825.6 2710.89   5
   0   8  -3 1447.48 788.775   5
   0  -8   3 1764.24 1029.57   8
   0  -8   2 13687.5 2393.23   8
   0   8  -2 26082.1 3714.24   5
   0   8  -1 4857.91 1741.54   5
   0  -8   1 4475.16 1295.13   8
   0   8   0 1837.66 986.603   5
   0  -8   0 1962.15 926.092   8
   0   8   0 2294.61 390.844   2
   0   8   1 4645.07 1789.01   5
   0   8   1 3569.08 532.428   2
   0  -8  -1 2793.95 957.140   8
   0   8   2 7920.72 2241.76   5
   0   8   2 8584.06 877.840   2
   0  -8  -2 6752.28 1389.51   8
   0  -8  -2 8323.50 895.232   6
   0   8   3 5090.16 1957.79   5
   0   8   3 4125.30 658.333   2
   0  -8  -3 5271.14 1212.49   8
   0  -8  -3 3726.89 618.690   6
   0   8   4 9007.93 1010.60   2
   0  -8  -4 6953.69 1379.79   8
   0   8   4 9180.06 1408.97   7
   0  -8  -4 9647.33 980.914   6
   0   8   5 1664.26 446.905   2
   0  -8  -5 1851.35 752.856   8
   0  -8  -5 1824.06 440.972   6
   0   8   5 1634.53 609.351   7
   0   8   6 3241.20 692.492   2
   0  -8  -6 3455.06 1014.97   8
   0  -8  -6 3491.07 649.797   6
   0   8   6 3430.34 864.915   7
   0  -8  -7 5159.69 1185.57   8
   0  -8  -7 5922.20 859.219   6
   0   8   7 6495.70 1203.73   7
   0   8   8 7987.91 1841.49   1
   0  -8  -8 5784.07 1260.71   8
   0   8   8 8040.05 1353.40   7
   0  -8  -8 8196.75 1071.13   6
   0   8   9 425.373 340.584   1
   0  -8  -9 831.358 362.924   8
   0  -8  -9 1133.79 411.229   6
   0   8   9 827.282 459.952   7
   0   8  10 19547.7 3101.71   1
   0  -8 -10 19810.2 2334.49   8
   0  -8 -10 21928.9 1936.32   6
   0   8  11-743.368 839.981   1
   0  -8 -11 95.5926 228.443   8
   0  -8 -11 154.978 337.899   6
   0   8  12 5702.41 1813.62   1
   0  -8 -12 5298.58 1179.20   8
   0  -8 -12 5024.07 1005.32   6
   0   8  13 594.288 417.633   1
   0  -8 -13 1272.56 594.795   8
   0  -8 -13 1640.36 634.572   6
   0   8  14 423.016 626.963   1
   0  -8 -14 2037.10 731.042   6
   0   8  15 89.1845 538.314   1
   0  -8 -15 276.600 220.030   6
   0   8  16 3418.00 1573.62   1
   0  -8 -16 3603.06 1003.11   6
   0   8  17 3061.61 1602.28   1
   0  -8 -17 3999.01 1060.89   6
   0   8  18 1162.36 1061.31   1
   0  -8 -18 1921.01 772.486   6
   0   9 -14 366.216 420.952   5
   0  -9  13 2806.12 1313.61   4
   0   9 -13 4148.36 1448.32   5
   0  -9  12 915.444 781.955   4
   0   9 -12-283.146 292.102   5
   0   9 -11 588.462 653.000   5
   0  -9  11 788.244 698.182   4
   0  -9  10 2563.82 1196.85   4
   0   9 -10 3994.58 1400.94   5
   0   9  -9 31.4888 390.467   5
   0  -9   9-527.148 942.408   4
   0  -9   8 336.066 176.221   4
   0   9  -8-150.366 502.476   5
   0   9  -7-532.614 669.342   5
   0  -9   7-244.711 262.846   4
   0  -9   6 718.930 766.331   4
   0   9  -6 3699.66 1391.84   5
   0   9  -5 363.080 462.185   5
   0  -9   5 382.267 186.590   4
   0   9  -5-61.8246 189.892   9
   0   9  -4 8570.54 2129.57   5
   0  -9   4 4282.23 1342.27   8
   0   9  -4 5647.72 1314.73   9
   0   9  -3 13452.9 2730.66   5
   0  -9   3 7819.63 1835.90   8
   0   9  -3 11961.6 1931.83   9
   0   9  -2 11377.9 2558.16   5
   0  -9   2 7660.86 1777.19   8
   0   9  -1 1869.89 1472.00   5
   0  -9   1 2019.19 984.866   8
   0   9   0 217.324 624.034   5
   0  -9   0 693.567 349.753   8
   0   9   1 14514.7 3159.08   5
   0  -9  -1 13166.9 2138.79   8
   0   9   2 1158.52 988.283   5
   0  -9  -2 598.863 505.309   8
   0   9   3-538.009 736.406   5
   0  -9  -3 313.418 561.096   8
   0   9   4 248.851 927.753   5
   0   9   4 184.358 149.432   2
   0  -9  -4-135.781 259.882   8
   0   9   5 2597.52 597.882   2
   0  -9  -5 1328.27 544.918   8
   0   9   5 3293.52 867.345   7
   0  -9  -5 3109.44 606.727   6
   0   9   6 881.794 372.911   2
   0  -9  -6 726.403 641.295   8
   0  -9  -6 721.704 315.380   6
   0   9   7 617.661 279.707   2
   0  -9  -7 780.012 615.435   8
   0  -9  -7 593.499 299.589   6
   0   9   8 695.179 621.166   1
   0   9   8-146.057 292.721   2
   0  -9  -8 236.341 250.768   8
   0  -9  -8 52.9344 160.615   6
   0   9   9 343.715 291.348   1
   0  -9  -9 1029.13 482.778   8
   0  -9  -9 1042.20 451.263   6
   0   9  10-1068.50 815.643   1
   0  -9 -10-468.606 521.010   8
   0  -9 -10-168.448 257.567   6
   0   9  11 2229.53 1049.82   1
   0  -9 -11 2445.38 897.177   8
   0  -9 -11 1667.81 553.200   6
   0   9  12 74.0106 691.303   1
   0  -9 -12 158.428 232.666   8
   0  -9 -12 428.231 309.034   6
   0   9  13 1101.24 904.341   1
   0  -9 -13 731.396 359.246   8
   0  -9 -13 1117.06 478.008   6
   0   9  14 35.4172 469.814   1
   0  -9 -14 36.6649 92.8169   6
   0   9  15-555.862 526.459   1
   0  -9 -15 1264.28 608.882   6
   0   9  16 2147.11 1455.66   1
   0  -9 -16 2140.48 812.765   6
   0   9  17 10.5834 650.103   1
   0  -9 -17-46.7775 80.6842   6
   0  10 -11-470.781 720.700   5
   0  10 -10 422.109 389.906   5
   0 -10  10 1556.23 1108.60   4
   0 -10   9 794.213 791.082   4
   0  10  -9 215.536 436.005   5
   0 -10   8 904.763 549.061   4
   0  10  -8 600.741 662.630   5
   0 -10   7 1753.82 813.673   4
   0  10  -7 3859.97 1455.57   5
   0  10  -6 190.186 640.157   5
   0 -10   6-2148.05 1168.65   4
   0  10  -5 1109.67 825.434   5
   0 -10   5 1777.67 1085.10   4
   0  10  -4 3388.60 1574.92   5
   0 -10   4 2451.59 1415.33   4
   0 -10   4 1720.78 929.547   8
   0  10  -3 4300.97 1706.90   5
   0 -10   3 7.76305 304.659   8
   0  10  -2 1055.04 836.312   5
   0 -10   2 1778.07 858.935   8
   0  10  -1 3965.13 1739.02   5
   0 -10   1 714.127 657.052   8
   0  10   0 1684.78 1102.86   5
   0 -10   0 855.665 637.421   8
   0  10   1-1237.60 1142.23   5
   0 -10  -1-461.258 690.887   8
   0  10   2 3553.11 1590.30   5
   0 -10  -2 1537.32 822.095   8
   0  10   3 2134.28 1433.24   5
   0 -10  -3 2697.29 1111.11   8
   0  10   4 3053.23 1709.29   5
   0 -10  -4 3184.99 1108.08   8
   0  10   5 201.265 564.996   5
   0 -10  -5 1056.27 873.902   8
   0  10   6 984.297 966.405   5
   0 -10  -6 1373.58 805.655   8
   0 -10  -7 3149.42 1049.83   8
   0 -10  -8 371.210 379.999   8
   0  10   8 1969.06 1114.19   1
   0 -10  -9 340.098 569.769   8
   0  10   9 597.854 804.149   1
   0  10   9 42.6909 165.653   2
   0 -10 -10-392.568 280.971   8
   0  10  10 492.076 316.435   2
   0  10  10 570.519 585.514   1
   0 -10 -11-587.198 473.322   8
   0  10  11-83.4243 647.807   1
   0 -10 -12 320.500 126.284   8
   0  10  12-319.857 336.373   1
   0  10  13 429.049 663.598   1
   0  10  14 421.270 596.597   1
   0  10  15 895.680 827.993   1
   0  11  -8 465.881 708.188   5
   0  11  -7 4485.25 1720.98   5
   0  11  -6 396.058 553.968   5
   0 -11   5-1142.70 772.919   4
   0  11  -5-914.265 727.023   5
   0 -11   4-41.5390 429.798   4
   0  11  -4 486.804 648.540   5
   0 -11   3 1673.00 1028.63   4
   0 -11   3 10.3292 313.904   8
   0  11  -2-271.141 755.762   5
   0 -11   2 592.742 725.292   8
   0  11  -1 2695.17 1312.74   5
   0 -11   1-72.4379 594.083   8
   0  11   0 3760.09 1878.62   5
   0 -11   0 700.307 420.444   8
   0  11   1 486.635 454.763   5
   0 -11  -1 442.564 346.576   8
   0  11   2 1232.30 801.657   5
   0 -11  -2 1643.26 960.243   8
   0  11   3 1638.12 1154.69   5
   0 -11  -3-33.5174 260.191   8
   0  11   4 1661.48 1442.62   5
   0 -11  -4 1188.22 647.985   8
   0  11   5-282.304 733.381   5
   0 -11  -5 54.6312 387.990   8
   0  11   6 622.016 1059.11   5
   0 -11  -6 1661.49 903.641   8
   0  11   7 644.234 901.965   5
   0 -11  -7 467.545 412.053   8
   0 -11  -8 410.031 517.236   8
   0  11   8 1268.78 1007.45   1
   0 -11  -9 230.600 313.893   8
   0  11   9 246.420 514.568   1
   0 -11 -10 906.052 681.101   8
   0  11  10-1486.38 989.729   1
   0 -11 -11-1080.38 672.783   8
   0  11  11 272.204 386.970   1
   0  11  12 1453.10 933.458   1
   0  11  13 75.1669 590.994   1
   0  12   0 177.925 675.089   5
   0  12   1 1146.92 1177.71   5
   0 -12  -1-87.7050 384.609   8
   0  12   2 1921.81 1477.09   5
   0 -12  -2-573.441 286.047   8
   0  12   3 4486.96 2071.15   5
   0 -12  -3 979.121 801.703   8
   0 -12  -4-227.486 769.579   8
   0 -12  -5 228.634 423.094   8
   0 -12  -6 1359.95 862.005   8
   0 -12  -7 587.309 579.514   8
   0 -12  -8 345.882 711.141   8
   0  12   8 516.400 809.617   1
   0 -12  -9 163.139 264.991   8
   0  12   9-538.278 636.901   1
   0 -12 -10 411.463 592.347   8
   0  12  10 3254.01 1582.54   1
   0 -12 -11 173.027 374.167   8
  -1  12   9 1773.42 1127.76   1
  -1  12   8 1287.23 1006.49   1
   1 -11 -12 417.330 367.036   8
  -1  11  12-15.2870 467.687   1
   1 -11 -11 148.585 667.255   8
  -1  11  11 462.433 638.056   1
   1 -11 -10 524.112 604.835   8
  -1  11  10 491.956 769.798   1
   1 -11  -9-204.157 533.096   8
  -1  11   9-661.146 738.484   1
   1 -11  -8-994.285 673.473   8
  -1  11   8 984.452 1134.07   1
  -1  11   7 1552.21 1211.88   5
   1 -11  -7 925.869 875.362   8
  -1  11   6-269.892 817.533   5
   1 -11  -6 350.005 410.155   8
  -1  11   5-515.246 406.298   5
   1 -11  -5 363.596 273.524   8
  -1  11   4-87.7489 832.239   5
   1 -11  -4 80.6152 348.386   8
  -1  11   3 560.893 654.802   5
   1 -11  -3 666.511 436.221   8
  -1  11   2 5945.26 2294.57   5
   1 -11  -2 3201.02 1374.28   8
  -1  11   1 1044.91 853.198   5
   1 -11  -1 110.718 714.523   8
  -1  11   0 5034.01 2060.70   5
   1 -11   0 1474.32 1008.30   8
  -1  11  -1 305.226 459.867   5
   1 -11   1 243.122 350.716   8
  -1  11  -2-152.378 839.811   5
   1 -11   2-41.5961 452.978   8
  -1  11  -3-180.778 204.261   5
   1 -11   3 591.364 671.685   8
  -1  11  -4 4182.76 1651.64   5
  -1  10  15 3029.16 1616.13   1
  -1  10  14-2269.99 1300.99   1
  -1  10  14 11.7198 184.322   2
   1 -10 -13-1132.02 690.184   8
  -1  10  13-1343.77 973.565   1
  -1  10  13 288.606 449.463   2
   1 -10 -12 897.116 659.118   8
  -1  10  12-145.248 371.810   2
  -1  10  12 1086.61 904.666   1
   1 -10 -11 218.554 236.142   8
  -1  10  11-16.9251 461.686   1
  -1  10  11 405.164 290.420   2
   1 -10 -10-340.797 606.933   8
  -1  10  10 366.039 320.202   2
  -1  10  10 1029.72 768.565   1
   1 -10  -9-119.105 449.950   8
  -1  10   9 182.456 210.687   2
   1 -10  -8 1879.11 958.088   8
  -1  10   8 1401.57 974.723   1
  -1  10   7-143.335 499.030   5
   1 -10  -7-697.413 756.448   8
  -1  10   6-762.016 1178.97   5
   1 -10  -6 99.2709 245.380   8
  -1  10   5 561.826 638.993   5
   1 -10  -5-477.681 421.526   8
  -1  10   4 246.679 462.750   5
   1 -10  -4 400.967 573.344   8
  -1  10   3-607.204 1140.54   5
   1 -10  -3 224.103 479.636   8
  -1  10   2 256.934 584.001   5
   1 -10  -2 685.129 410.482   8
  -1  10   1 3158.92 1539.30   5
   1 -10  -1 1740.54 1014.04   8
  -1  10   0 307.301 788.081   5
   1 -10   0-464.877 365.284   8
  -1  10  -1 875.402 747.261   5
   1 -10   1-289.765 641.151   8
  -1  10  -2 1256.68 818.910   5
   1 -10   2 1305.41 941.737   8
  -1  10  -3 878.041 704.367   5
   1 -10   3 732.928 377.358   8
  -1  10  -4 13471.6 2896.86   5
   1 -10   4 4486.96 1476.82   8
  -1  10  -5 1.87685 276.147   5
   1 -10   5 503.181 525.253   8
   1 -10   6 2902.95 1287.09   4
  -1  10  -6 5963.22 1861.17   5
   1 -10   7-2304.18 1258.29   4
  -1  10  -7-485.678 646.770   5
  -1  10  -8 1968.90 1151.59   5
   1 -10   8 455.410 789.850   4
  -1  10  -9 1026.42 788.464   5
  -1   9  16 1016.61 943.187   1
  -1   9  15 575.601 684.213   1
  -1   9  14 1164.94 887.225   1
   1  -9 -13 937.922 606.963   8
  -1   9  13 1264.25 889.335   1
   1  -9 -12-1054.21 622.535   8
  -1   9  12-230.430 603.427   1
   1  -9 -11-30.2883 319.586   8
  -1   9  11-95.2190 204.216   2
  -1   9  11-261.607 221.713   1
   1  -9 -10-181.177 521.518   8
  -1   9  10 1020.44 464.954   2
   1  -9  -9-23.3743 352.274   8
  -1   9   9 254.077 215.789   2
   1  -9  -8-397.540 495.534   8
  -1   9   8-648.836 420.127   2
  -1   9   8-575.085 458.773   1
   1  -9  -7 448.651 297.610   8
  -1   9   7 417.337 295.021   2
  -1   9   6 1491.80 1213.00   5
   1  -9  -6 473.619 454.625   8
  -1   9   6 1002.93 403.435   2
  -1   9   5 1061.37 1160.84   5
   1  -9  -5 1246.07 291.700   8
  -1   9   5 1788.08 517.587   2
  -1   9   4-67.8353 455.472   5
   1  -9  -4-456.258 695.955   8
  -1   9   4 119.092 143.188   2
  -1   9   3 2239.19 1338.68   5
   1  -9  -3 1493.37 655.175   8
  -1   9   2 1145.76 856.178   5
   1  -9  -2 1304.18 575.599   8
  -1   9   1 1244.37 1348.69   5
   1  -9  -1 300.157 544.193   8
  -1   9   0 3329.82 1451.75   5
   1  -9   0 2219.28 1040.78   8
  -1   9  -1 2977.03 1342.67   5
   1  -9   1 2136.84 1127.01   8
  -1   9  -2 248.446 478.706   5
   1  -9   2 590.030 284.001   8
  -1   9  -3 2260.93 1087.75   5
   1  -9   3 639.564 570.521   8
  -1   9  -4 628.532 717.177   5
   1  -9   4 239.788 387.321   8
  -1   9  -5 1138.86 1155.09   5
   1  -9   5-577.855 440.835   8
   1  -9   6 997.837 1005.87   4
  -1   9  -6 2912.74 1306.95   5
   1  -9   6 805.351 550.189   8
  -1   9  -7-497.859 739.054   5
   1  -9   7 126.272 593.047   4
   1  -9   8 87.6377 381.804   4
  -1   9  -8 1118.15 660.317   5
   1  -9   9 27.2254 234.822   4
  -1   9  -9 781.835 392.658   5
   1  -9  10 1336.65 933.466   4
  -1   9 -10 1617.27 829.525   5
   1  -9  11 195.398 554.890   4
  -1   9 -11-883.121 909.478   5
   1  -9  12 514.215 733.843   4
  -1   9 -12-235.051 430.305   5
  -1   8  18 2283.81 1622.21   1
   1  -8 -18 1142.03 647.226   6
  -1   8  17 1312.42 1191.63   1
   1  -8 -17 824.694 493.428   6
  -1   8  16 420.613 259.653   1
   1  -8 -16-243.876 311.882   6
  -1   8  15 1317.23 841.968   1
   1  -8 -15 1747.40 659.304   6
  -1   8  14-308.949 349.390   1
   1  -8 -14-16.9797 338.015   8
   1  -8 -14-144.126 90.4129   6
  -1   8  13 3294.58 1484.81   1
   1  -8 -13 2611.97 874.551   8
   1  -8 -13 1093.36 469.471   6
  -1   8  12 195.826 297.237   1
   1  -8 -12 422.274 508.453   8
   1  -8 -12 921.370 408.328   6
  -1   8  11 3158.20 1138.38   1
   1  -8 -11 2840.27 983.918   8
   1  -8 -11 2798.19 725.491   6
  -1   8  10 612.950 832.878   1
   1  -8 -10-59.0206 198.501   8
   1  -8 -10-17.7378 226.444   6
  -1   8   9 6368.16 1707.90   1
   1  -8  -9 6273.34 1352.81   8
   1  -8  -9 7208.70 1046.42   6
  -1   8   8 609.971 527.816   1
  -1   8   8-121.772 155.590   2
   1  -8  -8 60.1823 181.035   8
   1  -8  -8 428.960 231.898   6
  -1   8   7 5071.93 943.254   2
   1  -8  -7 5452.84 1348.48   8
   1  -8  -7 6736.48 878.625   6
  -1   8   6 1251.15 449.500   2
   1  -8  -6 2265.50 797.896   8
   1  -8  -6 1358.30 398.080   6
  -1   8   5 1064.45 408.332   2
   1  -8  -5 1664.50 800.618   8
   1  -8  -5 1036.14 311.765   6
  -1   8   4 6988.45 2292.58   5
   1  -8  -4 4071.34 1221.55   8
  -1   8   4 5601.77 866.764   2
  -1   8   3 230.422 725.540   5
   1  -8  -3-568.569 418.485   8
  -1   8   3-157.876 164.276   2
  -1   8   2 7225.02 2197.96   5
   1  -8  -2 8581.61 1652.19   8
  -1   8   2 11367.1 1125.35   2
   1  -8  -1-1.85356 334.923   8
  -1   8   1 438.153 225.528   2
  -1   8   0 2654.08 1404.87   5
   1  -8   0 3294.73 1111.30   8
  -1   8   0 2976.36 511.143   2
  -1   8  -1 813.035 691.703   5
   1  -8   1-0.98299 331.456   8
  -1   8  -1 1141.81 299.608   2
  -1   8  -2 2842.83 1336.87   5
   1  -8   2 474.881 639.864   8
  -1   8  -3 1061.03 791.096   5
   1  -8   3 584.724 595.982   8
  -1   8  -4-383.968 378.977   5
   1  -8   4 400.834 227.438   8
  -1   8  -4-74.7060 109.627   9
  -1   8  -5-446.581 526.139   5
   1  -8   5 225.821 228.195   3
   1  -8   5-30.6967 357.214   8
  -1   8  -6 3020.28 1077.41   5
   1  -8   6 1750.79 846.077   3
   1  -8   6 1020.18 682.593   8
   1  -8   7 776.489 910.323   4
   1  -8   7 804.406 612.261   3
  -1   8  -7 354.052 514.056   5
  -1   8  -8 4568.51 1497.38   5
   1  -8   8 2893.38 1042.31   3
   1  -8   8 2967.24 1245.90   4
  -1   8  -9 235.456 560.631   5
   1  -8   9 501.108 679.291   4
  -1   8 -10 1968.04 929.155   5
   1  -8  10 232.852 432.075   4
  -1   8 -11 4906.01 1591.97   5
   1  -8  11 3134.18 1171.99   4
   1  -8  12 7635.93 1887.82   4
  -1   8 -12 15566.9 2750.87   5
   1  -8  13 123.306 190.573   4
  -1   8 -13 681.478 740.458   5
   1  -8  14-516.875 521.919   4
  -1   8 -14 58.4670 164.877   5
  -1   7  19 1726.49 1512.93   1
  -1   7  18 4449.24 1941.87   1
   1  -7 -18 2899.89 988.638   6
  -1   7  17-431.915 599.158   1
   1  -7 -17-5.56423 286.150   6
  -1   7  16 2290.68 1294.36   1
   1  -7 -16 1784.06 651.433   6
  -1   7  15 1253.41 889.301   1
   1  -7 -15 224.035 220.565   8
   1  -7 -15 421.937 377.911   6
  -1   7  14 4256.30 1600.09   1
   1  -7 -14 8417.77 1585.04   8
   1  -7 -14 7240.52 1320.30   6
  -1   7  13 3669.38 1591.98   1
   1  -7 -13 1832.21 638.374   8
   1  -7 -13 2261.19 655.484   6
  -1   7  12 147.217 330.663   1
   1  -7 -12 674.635 496.161   8
   1  -7 -12 455.360 203.870   6
  -1   7  11-322.953 326.705   1
   1  -7 -11 582.122 485.564   8
   1  -7 -11 114.170 175.778   6
  -1   7  10 532.502 521.138   1
   1  -7 -10-200.134 367.537   8
   1  -7 -10-41.5230 144.464   6
  -1   7   9 5346.79 1482.18   1
   1  -7  -9 4582.01 1082.76   8
   1  -7  -9 5439.10 904.270   6
  -1   7   8 9124.28 1882.47   1
   1  -7  -8 11490.4 1796.33   8
   1  -7  -8 9858.32 1140.78   6
  -1   7   8 10464.4 1349.26   7
  -1   7   7 39148.3 3794.15   1
   1  -7  -7 37385.0 3135.61   8
   1  -7  -7 38863.7 2165.24   6
  -1   7   7 38543.9 2518.20   7
  -1   7   6 7423.63 1091.87   2
   1  -7  -6 7525.95 1431.60   8
  -1   7   6 9020.96 1191.97   7
   1  -7  -6 8108.88 910.286   6
  -1   7   5 5921.88 894.094   2
  -1   7   5 5249.07 896.997   7
   1  -7  -5 5221.36 1200.72   8
   1  -7  -5 5228.04 681.762   6
  -1   7   4 21552.4 1628.06   2
  -1   7   4 23003.5 1926.15   7
   1  -7  -4 21741.1 2373.10   8
   1  -7  -4 21632.3 1351.02   6
  -1   7   3 47428.6 2305.73   2
   1  -7  -3 45559.5 3465.37   8
   1  -7  -3 45878.9 1860.98   6
  -1   7   3 42752.4 5294.73   5
  -1   7   2 12786.4 2815.12   5
  -1   7   2 15474.1 1253.26   2
   1  -7  -2 17050.9 2130.88   8
   1  -7  -2 14992.1 1035.63   6
  -1   7   1 225.345 581.688   5
  -1   7   1 307.538 148.115   2
   1  -7  -1 682.411 213.556   6
  -1   7   0 1793.65 1003.69   5
   1  -7   0 1820.44 640.457   8
  -1   7   0 1826.07 386.055   2
  -1   7  -1 2211.97 1179.01   5
   1  -7   1 2607.72 957.972   8
  -1   7  -1 4165.87 564.627   2
  -1   7  -2-406.828 292.726   5
   1  -7   2-336.032 355.137   8
  -1   7  -2 40.6898 64.2097   2
  -1   7  -3 225.906 453.414   5
   1  -7   3 676.603 512.246   8
  -1   7  -3-12.6311 28.6048   2
  -1   7  -4 540.867 642.240   5
  -1   7  -4-40.4248 211.492   9
   1  -7   4-219.106 349.956   8
  -1   7  -4 20.2554 66.1731   2
   1  -7   5 8.46260 124.938   3
  -1   7  -5 255.936 306.816   5
  -1   7  -5 894.994 438.649   9
   1  -7   5 111.517 517.133   8
   1  -7   6 882.654 621.534   3
  -1   7  -6-231.425 445.059   5
   1  -7   6 260.355 508.056   8
  -1   7  -6-290.216 312.627   9
   1  -7   7 4849.04 1215.19   3
  -1   7  -7 4749.80 1452.34   5
   1  -7   7 2539.96 1031.38   4
  -1   7  -7 3872.76 903.582   9
  -1   7  -8 1348.11 714.116   5
   1  -7   8 1172.95 551.337   3
   1  -7   8 286.005 481.071   4
   1  -7   9 13496.3 2286.04   3
  -1   7  -9 17548.5 2793.40   5
   1  -7  10 321.980 321.174   4
   1  -7  10 790.959 816.398   3
  -1   7 -10 1039.39 537.462   5
   1  -7  11 26409.9 3470.36   4
   1  -7  11 32250.1 3923.60   3
   1  -7  12 529.850 663.793   4
  -1   7 -12 430.490 228.799   5
   1  -7  13 3712.75 1345.84   4
  -1   7 -13 4788.34 1499.85   5
   1  -7  14-420.836 445.645   4
  -1   7 -14 172.124 369.434   5
  -1   7 -15 1137.14 892.034   5
  -1   7 -16 167.804 352.723   5
  -1   6  19 2388.91 1587.33   1
   1  -6 -19 6553.28 1515.90   6
  -1   6  18 1191.32 390.485   1
   1  -6 -18 728.871 402.442   6
  -1   6  17-905.683 852.859   1
   1  -6 -17-482.699 472.263   6
  -1   6  16 3473.57 1692.07   1
   1  -6 -16 2333.36 850.526   6
  -1   6  15 3919.69 1503.20   1
   1  -6 -15 3482.57 1014.77   8
   1  -6 -15 3982.79 1068.62   6
  -1   6  14-29.5327 486.852   1
   1  -6 -14 798.709 461.092   8
   1  -6 -14-158.985 336.527   6
  -1   6  13 4517.78 1520.68   1
   1  -6 -13 5822.09 1254.38   8
   1  -6 -13 4947.33 1049.32   6
  -1   6  12 2651.20 1308.07   1
   1  -6 -12 1750.96 706.207   8
   1  -6 -12 1616.40 526.452   6
  -1   6  11-346.278 622.811   1
   1  -6 -11 187.429 149.559   8
   1  -6 -11 76.4072 203.407   6
   1  -6 -10-103.368 270.944   8
   1  -6 -10 63.2881 85.3783   6
  -1   6   9 1611.88 799.954   1
   1  -6  -9 2086.65 774.840   8
  -1   6   9 1706.19 597.989   7
   1  -6  -9 2021.32 568.830   6
  -1   6   8 1781.07 815.685   1
   1  -6  -8 3235.28 833.898   8
   1  -6  -8 2581.16 570.370   6
  -1   6   8 2638.89 670.508   7
  -1   6   7 811.565 558.763   1
   1  -6  -7 1149.12 608.280   8
   1  -6  -7 691.468 296.901   6
  -1   6   7 397.401 254.607   7
   1  -6  -6 5565.39 1086.81   8
  -1   6   6 4293.44 774.889   7
   1  -6  -6 6714.16 823.879   6
  -1   6   5 27689.3 1885.50   2
  -1   6   5 32053.0 2075.67   7
   1  -6  -5 33183.9 2717.90   8
   1  -6  -5 30029.5 1631.91   6
  -1   6   4 934.541 259.629   2
   1  -6  -4 961.617 478.195   8
  -1   6   4 590.187 256.290   7
   1  -6  -4 1099.74 270.729   6
  -1   6   3 14925.9 1244.41   2
  -1   6   3 15397.7 1428.36   7
   1  -6  -3 13670.4 1686.78   8
   1  -6  -3 13771.5 947.730   6
  -1   6   2 1857.88 1008.41   5
  -1   6   2 4142.95 614.374   2
   1  -6  -2 4067.79 965.517   8
   1  -6  -2 3555.29 453.984   6
  -1   6   1 3050.90 1418.35   5
  -1   6   1 4838.69 649.909   2
   1  -6  -1 5657.02 1152.97   8
  -1   6   1 4779.40 563.134   6
   1  -6  -1 5327.78 534.851   6
  -1   6   0 5473.75 1815.70   5
  -1   6   0 4964.39 610.917   2
   1  -6   0 4552.83 1009.97   8
  -1   6   0 4065.91 460.822   6
  -1   6  -1 1851.82 1074.36   5
  -1   6  -1 1539.44 323.679   2
   1  -6   1 1038.07 434.951   8
  -1   6  -1 1389.74 249.531   6
  -1   6  -2 1751.19 836.084   5
  -1   6  -2 2365.41 384.827   2
   1  -6   2 2204.30 806.662   8
  -1   6  -2 2498.96 329.421   6
  -1   6  -3 1402.24 717.186   5
  -1   6  -3 1620.69 314.542   2
   1  -6   3 604.677 339.415   8
  -1   6  -3 1091.99 226.818   6
  -1   6  -4 726.536 474.583   5
  -1   6  -4 1239.34 272.315   2
  -1   6  -4 367.417 304.362   9
   1  -6   4 505.803 576.546   8
  -1   6  -4 811.473 211.508   6
  -1   6  -5 80.7356 337.805   5
   1  -6   5-194.478 369.051   3
   1  -6   5 653.901 538.391   8
  -1   6  -5-83.9864 216.823   9
  -1   6  -6 217.783 374.983   5
   1  -6   6 463.460 384.147   3
   1  -6   6 293.664 389.318   8
  -1   6  -6 92.7401 189.612   9
   1  -6   7-174.873 454.698   3
   1  -6   7-202.512 254.443   4
  -1   6  -7-244.170 510.908   5
  -1   6  -7-171.748 293.864   9
   1  -6   8 1462.09 721.669   3
   1  -6   8 1394.09 788.064   4
  -1   6  -8 1641.30 681.603   5
  -1   6  -8 1539.32 533.929   9
   1  -6   9 4179.77 1277.61   4
   1  -6   9 4587.78 1332.12   3
  -1   6  -9 7225.42 1605.35   5
  -1   6  -9 5387.07 1090.69   9
   1  -6  10 9756.94 1980.90   3
   1  -6  10 8157.48 1847.42   4
  -1   6 -10 10603.4 1986.61   5
  -1   6 -10 10111.9 1503.74   9
   1  -6  11 1736.78 829.367   4
   1  -6  11 2976.88 1170.80   3
  -1   6 -11 2128.88 960.779   5
   1  -6  12 1477.40 833.202   3
   1  -6  12 816.421 599.396   4
  -1   6 -12 2089.91 961.723   5
   1  -6  13 382.487 141.284   3
   1  -6  13-394.722 609.136   4
  -1   6 -13 14.5530 252.386   5
   1  -6  14 857.805 665.680   4
   1  -6  14 174.499 287.883   3
  -1   6 -14-222.252 322.761   5
   1  -6  15-287.436 510.840   4
  -1   6 -15 1540.91 732.648   5
  -1   6 -16 377.268 449.338   5
  -1   6 -17-230.546 265.268   5
  -1   6 -18 189.967 279.543   5
  -1   5  20 441.428 958.720   1
  -1   5  19 257.638 327.993   1
   1  -5 -19-6.78498 178.673   6
  -1   5  18-1345.70 1241.00   1
   1  -5 -18-44.8244 225.167   6
  -1   5  17 496.935 314.145   1
   1  -5 -17-506.385 492.698   6
  -1   5  16 767.355 715.758   1
   1  -5 -16 1885.32 725.248   6
  -1   5  15-1030.81 1191.82   1
   1  -5 -15 421.810 637.774   8
   1  -5 -15 59.9851 120.215   6
  -1   5  14 133.861 477.599   1
   1  -5 -14 859.412 521.447   8
   1  -5 -14 414.402 217.321   6
   1  -5 -13 463.220 305.144   8
   1  -5 -13 158.833 279.038   6
  -1   5  12 162.764 303.026   1
   1  -5 -12 634.984 310.671   8
   1  -5 -12 404.647 263.939   6
  -1   5  11-261.210 333.941   1
   1  -5 -11 415.045 435.561   8
   1  -5 -11 528.831 352.034   6
  -1   5  10 509.721 531.618   1
   1  -5 -10 761.180 415.051   8
   1  -5 -10 905.542 392.206   6
  -1   5   9 16.5347 206.577   1
   1  -5  -9-210.590 204.028   8
   1  -5  -9-218.572 211.875   6
  -1   5   8 153.466 362.384   1
   1  -5  -8 544.425 339.515   8
   1  -5  -8 574.168 321.783   6
  -1   5   7 517.955 451.447   1
   1  -5  -7 392.957 329.555   8
  -1   5   7 104.712 73.9483   7
   1  -5  -7 625.217 277.665   6
  -1   5   6 2080.97 759.881   1
   1  -5  -6 1477.45 497.728   8
  -1   5   6 1451.09 423.138   7
   1  -5  -6 945.080 303.643   6
   1  -5  -5 729.206 260.211   8
   1  -5  -5 303.174 141.994   6
  -1   5   5 341.210 187.834   7
  -1   5   4 7788.89 927.788   2
  -1   5   4 8534.21 968.695   7
   1  -5  -4 9016.65 1275.81   8
   1  -5  -4 7951.50 757.474   6
  -1   5   3 11145.4 1033.62   2
   1  -5  -3 12136.6 1480.14   8
  -1   5   3 12395.3 1151.85   7
   1  -5  -3 11166.5 807.125   6
  -1   5   2 4698.26 637.811   2
   1  -5  -2 3377.36 822.387   8
   1  -5  -2 4291.42 747.444   7
   1  -5  -2 4136.53 460.344   6
  -1   5   1 13699.5 2435.27   5
  -1   5   1 17296.7 1139.96   2
   1  -5  -1 19152.4 1901.88   8
   1  -5  -1 16036.6 864.715   6
   1  -5  -1 16347.8 1545.45   7
  -1   5   1 15080.4 919.400   6
  -1   5   0 2755.73 1024.52   5
  -1   5   0 2147.47 396.887   2
   1  -5   0 1277.16 562.593   8
  -1   5   0 1926.00 288.820   6
  -1   5  -1 44.6387 70.1783   2
   1  -5   1-130.331 145.005   8
  -1   5  -1 114.061 77.9765   6
  -1   5  -2 1164.42 706.691   5
   1  -5   2 1656.26 337.705   2
  -1   5  -2 1582.65 292.681   2
   1  -5   2 997.058 627.084   8
  -1   5  -2 1611.50 240.823   6
  -1   5  -3-40.7087 353.170   5
  -1   5  -3-44.5082 83.5036   2
   1  -5   3 22.7549 67.4656   2
  -1   5  -3 17.7642 45.2614   6
  -1   5  -4-129.097 451.406   5
  -1   5  -4 956.448 224.796   2
   1  -5   4 1007.39 266.298   2
  -1   5  -4 936.240 387.041   9
   1  -5   4 691.692 350.292   8
  -1   5  -4 843.302 213.279   6
   1  -5   5 2098.32 748.868   3
  -1   5  -5 2459.48 872.353   5
   1  -5   5 1638.04 817.293   8
  -1   5  -5 2391.91 593.216   9
  -1   5  -5 2607.49 416.018   6
  -1   5  -6 6482.64 1430.19   5
   1  -5   6 5927.19 1236.45   3
  -1   5  -6 5874.73 945.821   9
   1  -5   6 3801.76 1134.48   8
  -1   5  -7-71.8697 475.552   5
   1  -5   7 135.990 322.311   4
   1  -5   7 356.240 223.512   3
  -1   5  -7 176.821 113.672   9
   1  -5   8 1574.06 747.586   3
  -1   5  -8 1913.25 794.834   5
   1  -5   8 2264.58 823.991   4
  -1   5  -8 2622.74 680.972   9
   1  -5   9 2082.70 862.024   4
   1  -5   9 1804.88 757.167   3
  -1   5  -9 2624.86 938.284   5
  -1   5  -9 2465.92 701.040   9
   1  -5  10 812.038 402.561   3
   1  -5  10 448.902 338.834   4
  -1   5 -10 653.218 365.951   5
  -1   5 -10 431.430 298.524   9
   1  -5  11 418.075 535.467   4
   1  -5  11 1321.36 932.508   3
  -1   5 -11 440.597 286.399   9
  -1   5 -11 1035.53 580.010   5
   1  -5  12 3264.93 1335.74   3
   1  -5  12 2559.36 921.772   4
  -1   5 -12 2957.24 852.973   9
  -1   5 -12 3558.43 1101.90   5
   1  -5  13 519.546 486.810   4
   1  -5  13 1345.12 444.773   3
  -1   5 -13 169.031 226.458   9
  -1   5 -13 1055.95 669.315   5
   1  -5  14-188.525 457.797   1
   1  -5  14 224.688 269.945   4
   1  -5  14 248.533 397.840   3
  -1   5 -14 635.609 533.276   5
   1  -5  15 974.128 1714.77   1
   1  -5  15-236.831 564.623   4
  -1   5 -15 1146.87 715.508   5
   1  -5  16 3877.44 2585.14   1
  -1   5 -16 4040.17 1220.29   5
   1  -5  17-163.633 1537.57   1
  -1   5 -17 164.407 287.379   5
  -1   5 -18 1988.06 930.124   5
  -1   5 -19-84.8575 194.115   5
  -1   4  20 196.493 1145.31   1
  -1   4  19 990.360 1097.09   1
   1  -4 -19-159.563 346.292   6
  -1   4  18 1268.38 1277.03   1
   1  -4 -18 1523.92 771.406   6
  -1   4  17 1208.79 1064.00   1
   1  -4 -17 757.094 433.423   6
  -1   4  16 2029.23 1250.58   1
   1  -4 -16 2737.65 906.987   8
   1  -4 -16 2414.78 864.208   6
   1  -4 -15-148.374 149.080   8
   1  -4 -15 35.5551 133.747   6
  -1   4  14 763.893 823.157   1
   1  -4 -14 1123.68 542.241   8
   1  -4 -14 335.802 345.964   6
  -1   4  13 1931.45 1239.29   1
   1  -4 -13 986.526 498.946   8
   1  -4 -13 1607.18 701.365   6
  -1   4  12 1738.23 984.952   1
   1  -4 -12 1454.85 569.117   8
   1  -4 -12 707.161 457.568   6
  -1   4  11 2438.62 931.571   1
   1  -4 -11 2428.40 707.616   8
   1  -4 -11 2461.79 795.399   6
  -1   4  10 4946.49 1358.59   1
   1  -4 -10 6205.94 1083.47   8
   1  -4 -10 4344.73 915.455   6
  -1   4   9 4515.63 1188.66   1
   1  -4  -9 5969.73 1008.99   8
   1  -4  -9 4188.81 835.444   6
  -1   4   8 4204.53 1088.15   1
   1  -4  -8 4996.73 894.219   8
   1  -4  -8 3598.16 744.584   6
  -1   4   7-329.822 362.875   1
   1  -4  -7 112.944 196.186   8
   1  -4  -7-62.7445 191.559   6
  -1   4   6-3.40881 298.413   1
   1  -4  -6 378.551 289.470   8
   1  -4  -6 662.381 293.743   6
  -1   4   5 1289.96 490.765   1
   1  -4  -5 605.979 339.744   8
  -1   4   5 550.433 207.422   7
   1  -4  -5 453.535 199.016   6
   1  -4  -4 7739.98 1070.15   8
  -1   4   4 7877.91 834.734   7
   1  -4  -4 8123.26 754.165   6
  -1   4   3 1475.35 415.138   2
   1  -4  -3 1481.84 520.095   8
  -1   4   3 1652.85 392.413   7
   1  -4  -3 1407.77 275.955   6
  -1   4   2 2708.77 459.597   2
   1  -4  -2 4176.93 734.409   8
   1  -4  -2 3460.04 387.545   6
   1  -4  -2 3517.64 588.125   7
  -1   4   2 3906.05 574.748   7
  -1   4   1 151.556 269.301   5
  -1   4   1 261.268 183.908   2
   1  -4  -1 387.677 366.273   8
   1  -4  -1 322.329 108.961   6
   1  -4  -1 668.999 288.892   7
  -1   4   1 269.548 129.076   6
  -1   4   0 6924.44 1669.61   5
  -1   4   0 7970.91 702.372   2
   1  -4   0 7893.83 1076.46   8
  -1   4   0 7584.74 488.676   6
   1  -4   0 8206.63 502.076   6
   1  -4   0 9077.01 1027.83   7
  -1   4  -1 5344.40 1253.85   5
   1  -4   1 6971.85 673.400   2
  -1   4  -1 6642.00 600.235   2
   1  -4   1 7102.07 990.095   7
   1  -4   1 6336.41 1088.63   8
  -1   4  -1 6714.56 426.398   6
  -1   4  -2 57563.4 1711.98   2
   1  -4   2 57289.8 1839.67   2
   1  -4   2 53932.6 3030.51   8
  -1   4  -2 62182.9 4377.49   5
  -1   4  -2 54843.9 1300.35   6
  -1   4  -3 25485.8 1106.57   2
   1  -4   3 26210.6 1240.78   2
   1  -4   3 22724.5 2083.04   8
  -1   4  -3 26549.3 1722.19   9
  -1   4  -3 25001.5 1014.41   6
  -1   4  -3 28748.8 2839.85   5
  -1   4  -4 3075.72 953.129   5
   1  -4   4 1964.50 638.288   8
  -1   4  -4 3235.52 629.165   9
  -1   4  -4 2210.29 322.117   2
   1  -4   4 1928.58 348.418   2
   1  -4   5 711.127 452.957   3
  -1   4  -5 277.076 384.891   5
  -1   4  -5 569.004 315.871   9
   1  -4   5-23.5287 365.039   8
   1  -4   5 476.562 183.362   2
   1  -4   6 4327.13 1030.48   3
  -1   4  -6 4041.26 1013.98   5
  -1   4  -6 3871.24 717.112   9
   1  -4   6 2983.02 961.740   8
   1  -4   7-532.741 514.358   4
   1  -4   7 351.470 359.752   3
  -1   4  -7 516.119 459.786   5
  -1   4  -7 989.623 400.841   9
   1  -4   8 8785.80 1626.66   4
   1  -4   8 14223.8 2063.37   3
   1  -4   8 8778.36 2814.87   1
  -1   4  -8 13107.6 1448.50   9
  -1   4  -8 13485.0 1925.46   5
   1  -4   9 4990.57 1335.62   3
   1  -4   9 2695.04 835.177   4
  -1   4  -9 5994.37 1221.11   5
   1  -4   9 5804.52 2272.12   1
  -1   4  -9 5101.96 985.822   9
   1  -4  10-222.851 354.908   4
   1  -4  10-383.747 501.057   3
   1  -4  10-1018.56 1186.35   1
  -1   4 -10 748.999 416.668   9
  -1   4 -10 309.833 466.182   5
   1  -4  11 3191.76 1236.55   3
   1  -4  11 2106.59 744.724   4
   1  -4  11 1276.42 1278.40   1
  -1   4 -11 2105.36 721.433   9
  -1   4 -11 3435.46 1029.40   5
   1  -4  12 114.026 372.879   3
   1  -4  12 201.767 216.216   4
   1  -4  12 764.956 1050.90   1
  -1   4 -12 1372.04 624.399   9
  -1   4 -12 755.464 520.730   5
   1  -4  13 5110.58 1155.85   4
   1  -4  13 4846.78 1627.85   3
   1  -4  13 3179.24 1850.17   1
  -1   4 -13 4191.57 985.285   9
  -1   4 -13 6183.32 1412.08   5
   1  -4  14 992.531 497.481   4
   1  -4  14 2630.31 1885.77   1
  -1   4 -14 2412.56 839.443   9
  -1   4 -14 1590.04 743.129   5
   1  -4  15 372.329 313.133   4
   1  -4  15 1838.20 1677.74   1
  -1   4 -15 926.453 501.966   9
  -1   4 -15 547.237 463.274   5
   1  -4  16 5223.07 2609.96   1
  -1   4 -16 3228.53 1094.05   5
   1  -4  17 4195.31 2308.01   1
  -1   4 -17 1654.72 823.454   5
   1  -4  18 552.309 2267.05   1
  -1   4 -18-200.208 571.812   5
  -1   4 -19 443.723 412.296   6
  -1   4 -20 387.670 321.081   6
  -1   3  20 1158.38 1070.06   1
   1  -3 -20 120.613 350.260   6
  -1   3  19 1909.81 1476.87   1
   1  -3 -19 1433.58 685.595   6
  -1   3  18 6032.11 2313.06   1
   1  -3 -18 5567.44 1489.41   6
  -1   3  17 280.919 494.725   1
   1  -3 -17 552.827 649.444   6
  -1   3  16 448.317 316.425   1
   1  -3 -16 1092.09 653.420   8
   1  -3 -16 1442.97 626.149   6
  -1   3  15 2134.78 1168.27   1
   1  -3 -15 1752.06 711.851   8
   1  -3 -15 1830.63 703.608   6
  -1   3  14 458.370 388.849   1
   1  -3 -14 163.157 298.425   8
   1  -3 -14-111.174 188.062   6
  -1   3  13 973.373 782.861   1
   1  -3 -13 1163.08 520.486   8
   1  -3 -13 1301.50 652.127   6
  -1   3  12 941.237 900.944   1
   1  -3 -12 1813.72 652.338   8
   1  -3 -12 1220.24 494.783   6
  -1   3  11 7047.12 1860.54   1
   1  -3 -11 9886.48 1379.97   8
   1  -3 -11 8832.67 1397.97   6
  -1   3  10-505.306 562.048   1
   1  -3 -10 644.143 366.843   8
  -1   3   9 1831.54 797.967   1
   1  -3  -9 2275.88 643.822   8
  -1   3   8 236.814 460.642   1
   1  -3  -8 160.583 162.192   8
   1  -3  -8 539.430 377.231   6
  -1   3   7 2758.91 801.074   1
   1  -3  -7 3525.61 724.318   8
   1  -3  -7 3393.18 683.494   6
  -1   3   6 4969.98 1002.70   1
   1  -3  -6 5104.45 833.764   8
   1  -3  -6 5260.26 796.088   6
  -1   3   5 870.744 396.779   1
   1  -3  -5 1208.95 579.563   8
   1  -3  -5 735.818 301.254   6
   1  -3  -4 323.532 264.994   8
   1  -3  -4-42.7122 99.2571   6
  -1   3   3 119.101 114.951   9
   1  -3  -3 174.574 227.842   8
  -1   3   3 57.4708 41.6554   7
   1  -3  -3 95.9364 61.4143   6
  -1   3   2 3723.92 504.540   2
  -1   3   2 4321.18 503.371   7
   1  -3  -2 4061.69 717.719   8
   1  -3  -2 3604.54 373.202   6
  -1   3   1 1431.83 297.616   2
   1  -3  -1 1611.38 481.858   8
   1  -3  -1 1658.70 340.340   7
   1  -3  -1 1562.28 198.054   6
  -1   3   1 1213.32 218.630   6
  -1   3   0 8587.86 1601.15   5
   1  -3   0 10092.4 756.476   2
  -1   3   0 9728.53 710.998   2
   1  -3   0 10223.3 934.952   7
   1  -3   0 9730.92 1048.64   8
  -1   3   0 9385.46 457.177   6
   1  -3   0 10004.4 459.441   6
  -1   3  -1-199.197 190.081   5
   1  -3   1-19.4108 39.7875   2
  -1   3  -1-22.4128 55.5144   2
   1  -3   1 14.7273 162.158   8
   1  -3   1 15.0955 45.3933   7
  -1   3  -1-0.98198 30.9193   6
   1  -3   2 30819.1 1236.74   2
  -1   3  -2 29795.2 1123.13   2
   1  -3   2 29035.2 1942.15   8
  -1   3  -2 32190.4 2766.38   5
  -1   3  -2 28408.5 845.007   6
   1  -3   3 20845.5 1014.21   2
  -1   3  -3 18902.4 900.434   2
  -1   3  -3 21927.1 1364.22   9
   1  -3   3 19073.7 1669.00   8
  -1   3  -3 21078.3 2124.06   5
   1  -3   4 7216.62 1191.53   3
  -1   3  -4 8315.00 1382.82   5
   1  -3   4 6496.38 1018.78   8
  -1   3  -4 6804.42 785.402   9
   1  -3   4 7267.38 612.511   2
   1  -3   5 9438.20 1366.26   3
  -1   3  -5 8657.27 1355.97   5
   1  -3   5 8050.68 673.910   2
   1  -3   5 7865.82 2089.86   1
  -1   3  -5 8579.77 926.312   9
   1  -3   5 7981.31 1199.25   8
   1  -3   6 34661.7 2769.02   3
   1  -3   6 26024.7 2516.11   4
   1  -3   6 34743.4 4307.50   1
   1  -3   6 28480.1 2386.70   8
  -1   3  -6 35203.3 1997.83   9
  -1   3  -6 35200.5 2741.16   5
   1  -3   7 12280.5 1644.93   4
   1  -3   7 17444.2 2073.49   3
   1  -3   7 14843.9 3145.52   1
  -1   3  -7 17007.4 1496.72   9
  -1   3  -7 17907.4 2006.78   5
   1  -3   8 2617.46 854.722   3
   1  -3   8 1782.78 557.362   4
   1  -3   8 3490.61 1521.93   1
  -1   3  -8 2011.05 529.576   9
  -1   3  -8 3275.57 843.881   5
   1  -3   9 1582.02 788.045   3
   1  -3   9 424.132 280.019   4
   1  -3   9 1876.19 1261.75   1
  -1   3  -9 1080.07 431.878   9
  -1   3  -9 903.983 491.631   5
   1  -3  10-137.930 397.452   3
   1  -3  10 433.998 162.651   4
   1  -3  10-867.980 1314.57   1
  -1   3 -10 1369.00 512.285   9
  -1   3 -10 1161.38 616.970   5
   1  -3  11 281.548 637.102   3
   1  -3  11 154.690 119.759   4
   1  -3  11 143.320 1087.97   1
  -1   3 -11 992.879 496.264   9
  -1   3 -11 652.972 306.742   5
   1  -3  12-120.763 389.062   4
   1  -3  12-100.020 168.134   3
   1  -3  12 340.265 546.804   1
  -1   3 -12 335.834 239.935   9
  -1   3 -12-35.9011 150.158   5
   1  -3  13 610.561 393.143   4
  -1   3 -13-150.890 114.837   9
  -1   3 -13 240.708 349.651   5
   1  -3  14-410.311 384.280   4
   1  -3  14 603.927 907.740   1
  -1   3 -14 311.014 298.854   9
  -1   3 -14-271.624 488.836   5
   1  -3  15 4000.61 940.725   4
   1  -3  15 4864.64 2298.50   1
  -1   3 -15 4419.08 1166.37   9
  -1   3 -15 4374.19 1154.09   5
   1  -3  16 4932.23 2585.23   1
  -1   3 -16 2594.53 921.131   9
  -1   3 -16 3757.07 1130.36   5
   1  -3  17-95.7154 537.945   1
  -1   3 -17 535.771 483.174   9
  -1   3 -17 981.864 571.163   5
   1  -3  18 1071.98 924.312   1
  -1   3 -18 1657.44 816.785   9
   1  -3  19 2746.56 2099.56   1
  -1   3 -19 1304.74 777.820   6
  -1   3 -20 355.783 234.389   6
  -1   2  20 3331.01 1894.49   1
   1  -2 -20 371.449 263.981   6
  -1   2  19 423.399 875.994   1
   1  -2 -19-439.952 465.323   6
  -1   2  18-691.344 1153.67   1
   1  -2 -18-161.646 485.055   6
  -1   2  17 933.977 969.674   1
   1  -2 -17 835.607 643.308   6
  -1   2  16-506.270 1109.38   1
  -1   2  15 494.174 637.365   1
   1  -2 -15-799.619 649.626   9
  -1   2  14 2350.23 1092.69   1
   1  -2 -14 1218.99 760.336   9
  -1   2  13 15233.5 3001.63   1
   1  -2 -13 13899.7 2065.70   9
  -1   2  12-940.989 1064.19   1
   1  -2 -12 53.0914 198.038   9
  -1   2  11 5354.03 1658.35   1
   1  -2 -11 7278.73 1424.73   9
  -1   2  10 5375.81 1521.19   1
   1  -2 -10 3269.75 944.063   9
  -1   2   9 13745.0 2291.24   1
   1  -2  -9 15000.6 1757.57   9
  -1   2   8 85026.9 5047.27   1
   1  -2  -8 89290.2 4129.49   9
   1  -2  -8 89899.4 3559.99   8
  -1   2   7 25219.5 2584.74   1
   1  -2  -7 28884.8 2173.42   9
   1  -2  -7 26161.0 1868.83   8
  -1   2   6 1575.07 679.227   1
   1  -2  -6 1370.45 512.889   9
   1  -2  -6 746.290 299.405   8
   1  -2  -5 1041.60 450.805   1
  -1   2   5 1024.49 432.634   1
   1  -2  -5 430.501 182.533   9
   1  -2  -5 739.442 342.964   8
  -1   2   4 1236.50 439.341   1
  -1   2   4 2436.73 549.590   9
   1  -2  -4 1518.02 393.432   8
  -1   2   3 1411.75 424.950   1
  -1   2   3 1615.21 393.546   8
   1  -2  -3 1202.02 306.335   8
  -1   2   3 1149.83 345.284   9
   1  -2  -2 2133.05 463.338   8
  -1   2   2 2024.44 404.725   8
  -1   2   2 1859.11 376.396   9
  -1   2   2 1904.33 255.814   7
   1  -2  -2 1304.92 235.732   6
  -1   2   1 24806.9 1100.37   2
   1  -2  -1 25632.1 1447.92   8
  -1   2   1 25270.0 1419.66   8
   1  -2  -1 24743.0 998.654   7
   1  -2  -1 23060.9 726.156   6
   1  -2   0 309590. 3713.13   2
  -1   2   0 313334. 3550.43   2
   1  -2   0 315968. 5098.27   8
  -1   2   0 321145. 5039.39   8
   1  -2   0 316316. 4103.24   7
  -1   2   0 309390. 7773.34   5
  -1   2  -1 5990.44 1117.12   5
  -1   2  -1 5433.13 441.849   2
   1  -2   1 5462.54 458.282   2
  -1   2  -1 5829.49 690.834   8
   1  -2   1 5333.13 695.530   8
   1  -2   1 7223.32 1253.15   5
   1  -2   2 42101.1 1272.45   2
  -1   2  -2 42449.4 3370.42   1
  -1   2  -2 40597.8 1199.90   2
  -1   2  -2 43794.4 1953.38   8
   1  -2   2 38995.5 1914.38   8
   1  -2   2 41993.7 2908.05   5
  -1   2  -2 42319.5 2599.18   5
  -1   2  -3 1117.20 448.981   5
   1  -2   3 1542.53 480.579   5
   1  -2   3 1382.97 246.281   2
  -1   2  -3 2105.12 870.733   1
  -1   2  -3 1233.92 226.147   2
   1  -2   3 1265.17 703.183   1
  -1   2  -3 918.039 308.891   8
  -1   2  -3 1597.66 298.034   9
   1  -2   3 1210.03 366.281   8
   1  -2   4 22686.0 1847.19   3
   1  -2   4 21481.9 2947.89   1
   1  -2   4 21730.4 990.541   2
   1  -2   4 19880.4 1545.29   8
  -1   2  -4 22018.9 1232.93   9
   1  -2   4 22213.2 1317.75   9
  -1   2  -4 22947.7 1527.08   8
  -1   2  -4 23596.8 1926.87   5
  -1   2  -5 1978.63 502.660   5
   1  -2   5 2209.18 642.157   3
  -1   2  -5 2235.12 468.307   9
   1  -2   5 2178.16 467.957   9
   1  -2   5 1399.92 454.461   8
   1  -2   5 1075.70 540.158   1
   1  -2   5 1617.45 283.871   2
  -1   2  -6 3635.73 794.020   5
   1  -2   6 1898.48 673.680   4
   1  -2   6 2783.98 776.398   3
   1  -2   6 2575.24 1262.54   1
   1  -2   6 3433.52 636.393   9
  -1   2  -6 3148.22 589.089   9
   1  -2   7 14366.3 1863.13   3
   1  -2   7 10869.9 1366.44   4
   1  -2   7 11953.2 2495.91   1
  -1   2  -7 13094.3 1277.14   9
  -1   2  -7 12636.7 1506.82   5
   1  -2   8 466.881 306.078   3
   1  -2   8 765.816 466.294   4
   1  -2   8 1326.16 921.460   1
  -1   2  -8 777.780 360.074   9
  -1   2  -8 610.826 281.374   5
   1  -2   9 368.278 259.171   4
   1  -2   9 35.3421 284.387   3
   1  -2   9 161.047 300.279   1
  -1   2  -9 481.504 218.371   9
  -1   2  -9 738.558 441.954   5
   1  -2  10 5208.31 1374.44   3
   1  -2  10 7796.54 1133.61   4
   1  -2  10 7540.22 2305.35   1
  -1   2 -10 6556.92 1114.27   9
  -1   2 -10 6010.69 1149.92   5
   1  -2  11 421.181 345.573   4
   1  -2  11 115.145 393.952   3
   1  -2  11 772.260 557.103   1
  -1   2 -11 568.569 342.188   9
  -1   2 -11 624.986 458.339   5
   1  -2  12 1372.04 507.250   4
   1  -2  12 3257.05 1905.75   1
  -1   2 -12 1266.39 549.617   9
  -1   2 -12 2285.73 682.758   5
   1  -2  13 1672.76 586.111   4
   1  -2  13 1352.00 856.488   1
  -1   2 -13 2477.53 765.624   9
  -1   2 -13 2922.36 927.178   5
   1  -2  14 1376.40 497.229   4
   1  -2  14 216.754 838.665   1
  -1   2 -14 709.241 369.199   9
  -1   2 -14 2122.53 783.564   5
   1  -2  15 2014.69 648.774   4
   1  -2  15 975.457 1221.14   1
  -1   2 -15 989.868 596.698   9
  -1   2 -15 1337.22 653.347   5
   1  -2  16 4061.42 2566.82   1
  -1   2 -16 1311.22 654.583   9
   1  -2  17-1354.77 1323.90   1
  -1   2 -17-389.738 365.569   9
   1  -2  18-1113.22 1249.29   1
  -1   2 -18 512.123 213.724   9
   1  -2  19-30.9043 595.640   1
  -1   2 -19 1189.05 736.388   9
  -1   2 -19 263.912 403.926   6
  -1   2 -20 1177.38 745.009   9
  -1   2 -20 2139.62 1014.77   6
  -1   1  20 1829.53 1610.12   1
   1  -1 -20 1433.58 780.986   6
  -1   1  19 3051.97 1747.66   1
   1  -1 -19 1179.48 710.220   6
   1  -1 -18 3168.47 1204.77   9
  -1   1  18 2969.62 1900.19   1
   1  -1 -17-20.3259 195.570   9
  -1   1  17-264.953 641.788   1
   1  -1 -16 369.350 490.072   9
  -1   1  16 1037.93 1121.38   1
   1  -1 -15 1218.56 683.876   9
  -1   1  15 1393.72 1368.95   1
   1  -1 -14 211.273 447.285   9
  -1   1  14 256.303 347.317   1
   1  -1 -13 391.482 411.532   9
  -1   1  13 1169.28 793.446   1
   1  -1 -12 2845.27 881.982   9
  -1   1  12 5360.44 1829.44   1
   1  -1 -11-198.715 325.828   9
  -1   1  11-79.8411 284.301   1
   1  -1 -10 10314.6 1689.78   9
  -1   1  10 12009.7 2466.60   1
   1  -1  -9 5001.01 1056.55   9
  -1   1   9 3335.58 1102.31   1
   1  -1  -8 1576.69 562.863   9
  -1   1   8 1073.88 563.982   1
   1  -1  -7 22222.8 1959.40   9
  -1   1   7 21646.8 2565.05   1
   1  -1  -6 75856.2 2633.57   4
   1  -1  -6 89651.0 3519.24   9
  -1   1   6 85906.0 4425.91   1
   1  -1  -5 19743.9 1263.02   4
   1  -1  -5 22822.8 1653.66   9
   1  -1  -5 20971.1 1771.51   1
  -1   1   5 19399.2 1868.24   1
   1  -1  -4 71700.3 2252.36   4
   1  -1  -4 73870.2 2963.38   1
  -1   1   4 72700.5 3084.67   1
  -1   1   4 76993.8 2767.19   9
   1  -1  -4 75753.7 2753.01   9
   1  -1  -3 51932.5 2126.54   1
  -1   1   3 52352.9 2225.64   1
  -1   1   3 53428.3 2086.47   9
   1  -1  -3 56722.8 2058.99   8
   1  -1  -3 55314.3 2088.10   9
  -1   1   2 15755.5 991.578   1
   1  -1  -2 16236.7 972.440   9
   1  -1  -2 16313.6 1053.98   8
  -1   1   2 16349.4 1012.34   9
  -1   1   1 28127.6 1021.41   2
   1  -1  -1 30602.5 1084.50   9
   1  -1  -1 30508.0 1314.74   8
  -1   1   1 29610.2 1092.60   9
  -1   1   1 28796.1 1281.25   8
  -1   1   0 7013.14 464.584   2
   1  -1   0 6518.99 459.202   2
  -1   1   0 7541.52 420.576   9
   1  -1   0 7265.82 608.581   8
  -1   1   0 7559.34 629.617   8
  -1   1   0 7562.59 967.249   5
   1  -1   0 7518.43 992.900   5
   1  -1   1 2821.35 602.224   5
  -1   1  -1 2440.02 566.208   5
   1  -1   1 3024.88 298.628   2
  -1   1  -1 2735.71 281.027   2
  -1   1  -1 2270.59 641.204   1
   1  -1   1 3355.97 454.522   8
  -1   1  -1 3076.60 403.652   8
  -1   1  -2 355010. 3154.16   2
  -1   1  -2 370611. 8233.76   1
   1  -1   2 354230. 3260.45   2
   1  -1   2 368525. 4569.83   8
  -1   1  -2 360701. 4544.58   8
   1  -1   2 372899. 6319.78   5
  -1   1  -2 378539. 6012.19   5
   1  -1   3 19029.0 1475.92   3
   1  -1   3 14839.3 719.701   2
   1  -1   3 18015.9 2093.86   1
  -1   1  -3 16921.2 1896.96   1
   1  -1   3 15108.7 1011.74   8
  -1   1  -3 16732.9 993.802   8
  -1   1  -3 16336.5 808.113   9
   1  -1   3 15773.4 828.157   9
  -1   1  -3 17556.2 1368.96   5
   1  -1   3 16907.5 1370.84   5
  -1   1  -4 5342.34 772.124   5
  -1   1  -4 5654.57 867.529   3
   1  -1   4 5141.02 838.075   3
   1  -1   4 4441.24 414.416   2
  -1   1  -4 4143.31 1051.46   1
   1  -1   4 4802.64 1289.98   1
   1  -1   4 4279.29 519.664   9
  -1   1  -4 5198.07 597.602   8
  -1   1  -4 4297.12 509.437   9
   1  -1   4 3750.70 622.586   8
   1  -1   4 5181.07 812.204   5
   1  -1   5 44429.3 2767.77   3
  -1   1  -5 49539.1 2747.88   3
   1  -1   5 48098.7 4067.52   1
  -1   1  -5 46302.6 1952.40   8
   1  -1   5 44575.1 1901.65   9
  -1   1  -5 43125.5 1824.36   9
  -1   1  -5 46482.5 2388.95   5
   1  -1   6 14774.0 1274.41   4
   1  -1   6 20057.8 2013.21   3
   1  -1   6 20857.4 2931.18   1
   1  -1   6 18143.0 1371.89   9
  -1   1  -6 20028.2 1387.67   9
  -1   1  -6 21279.8 1424.66   8
  -1   1  -6 20501.5 1659.15   5
   1  -1   7 9843.37 1558.75   3
   1  -1   7 8131.22 940.237   4
   1  -1   7 8933.22 2175.40   1
  -1   1  -7 7771.49 995.246   9
  -1   1  -7 8025.83 962.831   8
  -1   1  -7 9338.61 1174.03   5
   1  -1   8 17056.4 1413.36   4
   1  -1   8 16475.8 2145.64   3
   1  -1   8 18117.5 3024.00   1
  -1   1  -8 18766.9 1686.61   9
  -1   1  -8 19938.2 1812.24   5
   1  -1   9 6075.05 880.385   4
   1  -1   9 5585.58 1418.39   3
   1  -1   9 6529.80 2002.89   1
  -1   1  -9 7963.33 1171.14   9
  -1   1  -9 7531.46 1149.45   5
   1  -1  10 521.925 188.918   4
   1  -1  10 606.444 436.249   3
   1  -1  10 294.574 754.258   1
  -1   1 -10 527.561 380.036   9
  -1   1 -10 890.956 464.032   5
   1  -1  11 4674.24 794.765   4
   1  -1  11 3564.48 1411.43   1
  -1   1 -11 4926.53 1070.95   9
  -1   1 -11 4937.27 1032.21   5
   1  -1  12 19952.8 1686.74   4
   1  -1  12 22607.8 4269.59   1
  -1   1 -12 19092.3 2041.79   9
  -1   1 -12 23154.0 2247.59   5
   1  -1  13 18841.1 1723.68   4
  -1   1 -13 17465.9 2095.41   9
   1  -1  13 19607.0 4088.38   1
   1  -1  14 18.6544 105.452   4
  -1   1 -14-146.134 398.952   9
   1  -1  14-865.746 881.650   1
   1  -1  15 2127.49 608.385   4
   1  -1  15 2663.50 1972.37   1
  -1   1 -15 1656.95 767.087   9
   1  -1  16 5307.43 2432.54   1
  -1   1 -16 5135.48 1260.88   9
   1  -1  17 85.5246 914.184   1
  -1   1 -17 111.506 315.019   9
   1  -1  18 634.065 989.159   1
  -1   1 -18 463.277 382.468   9
  -1   1 -18 578.825 399.165   6
   1  -1  19 3888.94 2340.34   1
  -1   1 -19 3511.55 1209.17   9
  -1   1 -19 3871.71 1263.21   6
   1  -1  20 992.251 1345.00   1
  -1   1 -20 1015.57 597.773   6
   1   0 -20 6676.74 1931.64   9
  -1   0  20 9308.50 3663.57   1
   1   0 -19 584.055 672.533   9
  -1   0  19 3224.93 2067.70   1
   1   0 -18 4426.86 1373.47   9
  -1   0  18 3585.09 1874.56   1
   1   0 -17 446.036 435.933   9
  -1   0  17-182.013 674.699   1
  -1   0  16 3758.09 943.015   4
   1   0 -16 4189.93 1145.17   9
  -1   0  16 4409.33 2073.72   1
  -1   0  15-360.323 250.057   4
   1   0 -15-286.359 546.829   9
  -1   0  15 327.595 312.741   1
  -1   0  14 15401.3 1691.60   4
   1   0 -14 15722.2 2219.51   9
  -1   0  14 16963.0 3753.82   1
  -1   0  13 15881.9 1660.56   4
   1   0 -13 16102.3 2255.95   9
  -1   0  13 19903.3 3930.98   1
  -1   0  12 1711.73 557.243   4
   1   0 -12 2110.30 879.908   9
  -1   0  12 2899.87 1561.22   1
  -1   0  11 22970.3 1832.17   4
   1   0 -11 26169.2 2589.90   9
  -1   0  11 21635.5 3630.85   1
  -1   0  10 3773.59 714.962   4
   1   0 -10 4695.01 1133.71   9
  -1   0  10 2182.48 1050.12   1
  -1   0   9 18752.0 1519.11   4
   1   0  -9 20134.2 2057.47   9
  -1   0   9 15980.4 2841.37   1
  -1   0   8 1025.33 260.238   4
  -1   0   8 1820.08 843.603   1
   1   0  -8 1360.07 503.643   9
  -1   0   7 123382. 3531.23   4
  -1   0   7 124736. 6494.83   1
   1   0  -7 133000. 4651.70   9
  -1   0   7 123579. 3545.83   5
   1   0  -6 126103. 3470.39   4
  -1   0   6 125583. 3300.12   4
  -1   0   6 142923. 6404.32   1
   1   0  -6 149234. 4534.85   9
  -1   0   6 137944. 3419.34   5
   1   0  -5 23996.0 1422.18   4
  -1   0   5 21730.9 1281.99   4
  -1   0   5 25018.2 1710.15   9
   1   0  -5 23633.0 1684.81   9
  -1   0   5 23571.5 2301.67   1
   1   0  -5 23744.7 2163.51   1
  -1   0   4 3628.08 488.639   4
   1   0  -4 3985.31 532.845   4
   1   0  -4 4554.28 678.159   9
  -1   0   4 3958.61 631.751   9
  -1   0   4 4096.49 874.697   1
   1   0  -4 4116.09 797.701   1
  -1   0   3 612794. 5785.83   4
   1   0  -3 597652. 5846.18   4
  -1   0   3 611499. 6960.20   9
   1   0  -3 632850. 6971.86   9
  -1   0   3 623097. 9051.48   1
   1   0  -3 617142. 8440.04   1
   1   0  -2 39080.3 1329.81   4
  -1   0   2 37824.1 1331.12   4
  -1   0   2 40723.9 1548.46   9
   1   0   3 250675. 4971.26   3
  -1   0  -3 255593. 5002.15   3
   1   0   3 239785. 5917.63   1
  -1   0  -3 245926. 5805.00   1
  -1   0  -3 240440. 3054.81   9
  -1   0  -3 245636. 2724.73   8
   1   0   3 240817. 2863.15   8
  -1   0  -3 222677. 3173.14   6
  -1   0  -3 249426. 4078.08   5
   1   0   3 246858. 4189.01   5
   1   0   4 7211.27 563.168   4
  -1   0  -4 9514.88 1082.63   3
   1   0   4 7571.11 1079.17   3
   1   0   4 7289.69 1275.95   1
  -1   0  -4 8001.42 1196.22   1
  -1   0  -4 8060.34 605.006   8
   1   0   4 8935.06 729.741   9
  -1   0  -4 8122.89 696.569   9
  -1   0  -4 8500.47 845.459   5
   1   0   4 9314.39 894.945   5
  -1   0  -5 42599.7 2519.66   3
   1   0   5 41567.7 2699.80   3
   1   0   5 35617.4 1349.70   4
   1   0   5 42293.6 3231.39   1
  -1   0  -5 45642.5 3167.87   1
   1   0   5 36583.6 1725.79   9
  -1   0  -5 41867.0 1811.08   9
  -1   0  -5 36696.7 1513.70   8
  -1   0  -5 42873.3 2056.77   5
   1   0   5 43370.0 2112.63   5
   1   0   6 114.113 171.099   3
   1   0   6 321.544 136.137   4
  -1   0  -6 369.571 165.714   4
   1   0   6 276.421 486.359   1
   1   0   6 556.025 224.560   9
  -1   0  -6 565.064 232.222   9
  -1   0  -6 267.586 157.991   5
   1   0   7 3194.50 967.523   3
  -1   0  -7 1440.82 380.539   4
   1   0   7 2015.19 350.926   4
   1   0   7 1844.78 941.011   1
  -1   0  -7 2091.87 539.600   9
  -1   0  -7 2528.05 573.320   5
  -1   0  -8 237.656 125.064   4
   1   0   8 57.2317 258.684   3
   1   0   8 366.689 184.919   4
  -1   0  -8 92.4589 164.850   9
  -1   0  -8 250.200 126.622   5
   1   0   9 315.821 127.238   4
  -1   0  -9 177.431 233.936   4
   1   0   9 950.444 766.844   1
  -1   0  -9 328.633 183.568   9
  -1   0  -9 83.7919 218.781   5
   1   0  10 1684.95 405.290   4
  -1   0 -10 1163.80 439.956   4
  -1   0 -10 1512.55 524.628   9
   1   0  10 2490.53 1153.82   1
   1   0  11 27839.7 1728.63   4
  -1   0 -11 29007.4 2409.32   9
   1   0  11 25728.6 4017.00   1
   1   0  12 8613.41 1018.17   4
  -1   0 -12 8376.07 1371.56   9
   1   0  12 4998.74 1815.36   1
   1   0  13 391.793 201.315   4
  -1   0 -13 1057.28 583.597   9
   1   0  13 1231.23 992.361   1
   1   0  14 12219.5 1300.39   4
  -1   0 -14 11555.3 1752.96   9
   1   0  14 13499.5 3445.16   1
   1   0  15 1342.43 461.186   4
  -1   0 -15 595.476 260.437   9
   1   0  16-209.526 877.728   1
  -1   0 -16 722.792 509.271   9
  -1   0 -16 1068.24 576.643   6
   1   0  17 3200.33 1728.42   1
  -1   0 -17 2582.02 962.156   9
  -1   0 -17 2473.07 929.411   6
   1   0  18 2593.52 1823.46   1
  -1   0 -18 2636.14 998.007   6
   1   0  19 1990.88 1904.98   1
  -1   0 -19 4978.54 1287.87   6
   1   0  20 1214.23 1502.18   1
  -1   0 -20 574.475 505.714   6
   1   1 -20 333.601 318.460   9
  -1  -1  20 1163.48 1477.55   1
   1   1 -19-568.504 505.367   9
  -1  -1  19 938.599 1261.36   1
   1   1 -18 193.848 445.044   9
  -1  -1  18 1609.54 1116.27   1
   1   1 -17 2363.63 1030.48   9
  -1  -1  17 2643.20 1812.18   1
  -1  -1  16 355.632 246.568   4
   1   1 -16-542.159 501.381   9
  -1  -1  15 1554.22 647.310   4
   1   1 -15 2002.09 863.837   9
  -1  -1  15 918.320 724.372   1
  -1  -1  14 3870.16 902.578   4
   1   1 -14 6464.65 1476.42   9
  -1  -1  14 3318.38 1508.00   1
  -1  -1  13 7668.07 1211.96   4
   1   1 -13 9211.97 1683.16   9
  -1  -1  13 7009.59 2428.92   1
  -1  -1  12 25235.8 2071.99   4
   1   1 -12 29370.9 2892.50   9
  -1  -1  12 29663.4 4721.24   1
  -1  -1  11 34726.3 2363.46   4
   1   1 -11 43197.2 3274.07   9
  -1  -1  11 40124.8 5331.36   1
  -1  -1  10 6404.40 997.575   4
   1   1 -10 7377.25 1350.80   9
  -1  -1  10 6649.71 1989.89   1
  -1  -1   9 30918.5 2046.07   4
   1   1  -9 31298.1 2516.39   9
  -1  -1   9 34544.6 4425.68   1
  -1  -1   8 2023.33 520.877   4
  -1  -1   8 871.367 521.872   1
   1   1  -8 2716.03 757.153   9
  -1  -1   7 2779.83 546.638   4
  -1  -1   7 3041.51 1279.12   1
   1   1  -7 3918.74 812.333   9
  -1  -1   7 3273.78 611.477   5
   1   1  -6 49.3302 114.179   4
  -1  -1   6-172.813 149.770   4
   1   1  -6 283.147 319.260   3
  -1  -1   6-118.413 512.468   1
   1   1  -6-12.8000 204.776   9
  -1  -1   6 114.666 141.385   5
   1   1  -6-117.140 172.091   5
  -1  -1   5 17555.9 1246.05   4
   1   1  -5 19797.2 1817.01   3
   1   1  -5 17284.3 1351.00   4
  -1  -1   5 19800.3 2564.90   1
   1   1  -5 21375.4 2435.95   1
  -1  -1   5 20842.6 1609.69   9
   1   1  -5 20155.0 1592.40   9
  -1  -1   5 21176.3 1285.57   5
   1   1  -5 18808.9 1137.12   5
   1   1  -4 59014.1 2333.54   4
  -1  -1   4 60569.4 2260.59   4
   1   1  -4 62287.9 3858.01   1
  -1  -1   4 62688.1 4069.63   1
   1   1  -4 62572.1 2553.95   9
  -1  -1   4 64308.5 2626.92   9
  -1  -1   4 60259.3 1905.93   5
   1   1  -4 58591.7 1768.52   5
  -1  -1   3 231815. 3921.69   4
   1   1  -3 195359. 3880.67   4
   1   1  -3 217468. 6619.51   1
  -1  -1   3 205084. 6676.08   1
  -1  -1   3 223858. 4420.13   9
   1   1  -3 224928. 4363.98   9
   1   1  -3 212646. 2858.90   5
  -1  -1   3 210103. 3087.03   5
   1   1  -2 847.659 269.111   4
  -1  -1   2 617.119 148.691   5
  -1  -1   2 372.388 166.329   4
   1   1  -2 434.344 257.058   1
  -1  -1   2 586.243 174.984   1
  -1  -1   2 296.723 155.816   9
   1   1  -2 575.689 211.653   9
   1   1  -2 579.605 117.234   5
  -1  -1  -3 5633.02 715.438   1
   1   1   3 5747.58 809.670   1
  -1  -1  -3 5720.67 778.875   3
   1   1   3 6682.98 877.942   3
  -1  -1  -3 6561.16 548.341   6
   1   1   3 5705.23 543.679   6
  -1  -1  -4 34214.1 2160.93   3
   1   1   4 31767.1 2228.19   3
  -1  -1  -4 32784.5 2029.28   1
   1   1   4 34325.9 2211.70   1
   1   1   4 29463.8 1437.76   9
   1   1   4 32626.8 1531.13   5
  -1  -1  -4 31252.8 1405.50   6
   1   1   5 9997.67 513.207   4
  -1  -1  -5 8987.18 522.413   4
  -1  -1  -5 11630.6 1408.87   3
   1   1   5 10359.7 1489.85   1
  -1  -1  -5 12548.3 1417.78   1
   1   1   5 9985.49 939.956   9
  -1  -1  -5 9912.76 938.674   6
   1   1   5 12145.1 1041.35   5
  -1  -1  -6 1045.37 231.639   4
   1   1   6 1656.75 247.519   4
   1   1   6 1224.27 546.810   1
   1   1   6 1912.44 494.167   9
  -1  -1  -6 1066.42 333.220   6
  -1  -1  -7 33504.5 1420.24   4
   1   1   7 34961.0 1323.71   4
   1   1   7 40673.2 3565.92   1
  -1  -1  -7 41058.6 2264.29   9
  -1  -1  -7 38413.6 2122.61   6
   1   1   8 1365.52 296.423   4
  -1  -1  -8 1549.87 353.831   4
  -1  -1  -8 1697.84 462.237   9
   1   1   8 392.880 605.355   1
   1   1   9 29802.6 1456.15   4
  -1  -1  -9 25415.4 1520.66   4
  -1  -1  -9 28857.3 2254.06   9
   1   1   9 30040.6 3455.91   1
  -1  -1 -10 3042.73 558.988   4
   1   1  10 3426.09 534.617   4
  -1  -1 -10 2365.45 672.938   9
   1   1  10 2394.64 676.146   1
  -1  -1 -11 2790.68 596.192   4
   1   1  11 3658.69 581.442   4
  -1  -1 -11 3454.71 843.563   9
   1   1  11 4024.10 1610.49   1
   1   1  12 1656.61 424.279   4
   1   1  12 1941.85 1202.39   1
  -1  -1 -12 1626.58 725.344   9
   1   1  13 3380.38 613.874   4
   1   1  13 5096.88 1869.07   1
  -1  -1 -13 3595.66 928.435   9
  -1  -1 -13 2564.83 712.713   6
   1   1  14 22825.3 4135.56   1
  -1  -1 -14 23595.8 2474.60   6
   1   1  15 14834.2 3679.73   1
  -1  -1 -15 14645.2 2017.67   6
   1   1  16 1537.78 937.732   1
  -1  -1 -16 1054.22 636.808   6
   1   1  17 1776.36 1454.72   1
  -1  -1 -17 883.831 601.273   6
   1   1  18 1861.69 1702.79   1
  -1  -1 -18 2883.64 1046.03   6
   1   1  19-76.8102 866.205   1
  -1  -1 -19 135.043 305.261   6
   1   1  20-1026.21 1283.10   1
  -1  -1 -20 99.6412 491.808   6
   1   2 -20-845.078 681.658   9
   1   2 -19-501.750 502.747   9
  -1  -2  19 438.313 683.125   1
   1   2 -18 94.9694 294.050   9
  -1  -2  18-217.957 389.115   1
   1   2 -17 426.639 358.315   9
  -1  -2  17-142.286 655.280   1
  -1  -2  16 505.484 300.983   4
   1   2 -16 110.812 293.590   9
  -1  -2  16 1155.17 1306.43   1
  -1  -2  15 73.8651 247.453   4
   1   2 -15-248.800 465.062   9
  -1  -2  15-374.298 533.901   1
  -1  -2  14 6449.63 1170.07   4
   1   2 -14 7461.19 1613.75   9
  -1  -2  14 8352.74 2757.39   1
  -1  -2  13 1137.36 539.896   4
   1   2 -13 265.100 358.764   9
  -1  -2  13 860.340 837.845   1
  -1  -2  12 8099.74 1265.88   4
  -1  -2  12 6987.80 2453.82   1
   1   2 -12 9635.11 1639.70   9
  -1  -2  11 11626.3 1456.03   4
  -1  -2  11 10964.4 3020.40   1
   1   2 -11 14124.9 1890.80   9
   1   2 -11 11737.9 1400.97   5
  -1  -2  10 23507.1 1983.18   4
  -1  -2  10 22454.5 4022.72   1
   1   2 -10 26493.1 2501.16   9
   1   2 -10 24916.8 1944.08   5
  -1  -2   9 1183.80 354.512   4
  -1  -2   9 769.533 837.179   1
   1   2  -9 1014.79 371.934   9
   1   2  -9 1329.45 464.741   5
  -1  -2   8 52.6437 218.275   4
  -1  -2   8 562.321 334.936   1
   1   2  -8-49.4677 196.632   9
   1   2  -8-45.8040 134.878   5
  -1  -2   7 15230.4 1480.84   4
  -1  -2   7 17284.4 3077.71   1
   1   2  -7 15501.9 1692.64   9
   1   2  -7 14779.9 1313.61   5
   1   2  -6 8430.62 1191.78   3
  -1  -2   6 8346.73 1069.95   4
  -1  -2   6 7175.00 1903.02   1
   1   2  -6 7976.60 1089.04   9
   1   2  -6 8905.02 954.781   5
  -1  -2   6 8376.17 1055.22   5
  -1  -2   5 9845.97 1151.09   4
   1   2  -5 9973.40 1160.51   3
  -1  -2   5 7323.23 1880.28   1
   1   2  -5 8824.96 1091.81   9
   1   2  -5 9557.20 940.533   5
  -1  -2   5 9080.31 1040.25   5
   1   2  -4 12920.9 1178.34   3
   1   2  -4 10822.3 1232.36   4
  -1  -2   4 13122.0 1246.95   4
   1   2  -4 12663.8 2146.09   1
  -1  -2   4 12576.3 2094.34   1
  -1  -2   4 15773.1 1410.70   9
   1   2  -4 14303.1 1327.68   9
   1   2  -4 13168.5 1064.16   5
  -1  -2   4 13023.2 1164.60   5
  -1  -2   3 75529.6 2557.62   3
  -1  -2   3 87310.4 3073.04   4
   1   2  -3 77213.1 2390.67   3
   1   2  -3 79246.3 3165.76   4
   1   2  -3 75379.7 4761.16   1
  -1  -2   3 83367.9 4908.31   1
   1   2  -3 83019.9 2965.01   9
  -1  -2   3 79015.1 2958.48   9
  -1  -2   3 77065.6 2766.53   5
   1   2  -3 79029.1 2483.93   5
  -1  -2   2 285796. 3863.59   3
   1   2  -2 278882. 3568.49   3
  -1  -2   2 323095. 5679.76   4
   1   2  -2 308064. 5961.69   4
   1   2  -2 295347. 8577.97   1
  -1  -2   2 286435. 5443.74   7
   1   2  -2 298916. 5310.51   9
  -1  -2   2 273130. 5450.13   5
   1   2  -2 285094. 4757.54   5
  -1  -2   1 110577. 3180.93   4
   1   2  -1 104574. 2707.55   8
   1   2  -1 98812.6 2948.61   7
  -1  -2   1 103416. 3068.79   7
   1   2  -1 101372. 2006.29   6
   1   2  -1 92364.0 3041.72   5
  -1  -2   0 69176.0 2452.56   4
   1   2   0 63633.3 1916.59   8
  -1  -2   0 64643.0 2307.42   7
   1   2   0 62376.0 1496.93   6
   1   2   0 65656.2 2262.66   7
  -1  -2   0 60810.9 1467.75   6
   1   2   1 15101.5 839.187   8
  -1  -2  -1 17010.5 889.174   8
   1   2   1 13915.7 685.240   6
   1   2   1 16209.0 1113.88   7
  -1  -2  -1 14761.3 713.430   6
  -1  -2  -1 14149.6 1068.81   7
   1   2   2 161938. 2493.46   8
  -1  -2  -2 171461. 2548.73   8
   1   2   2 162347. 2554.86   6
  -1  -2  -2 162831. 2479.23   6
   1   2   3 88701.4 3143.93   1
   1   2   3 87786.8 1743.54   8
  -1  -2  -3 92204.8 1787.79   8
   1   2   3 89459.3 2161.12   6
  -1  -2  -3 93274.7 2099.59   6
  -1  -2  -4 16843.5 1490.72   1
   1   2   4 13434.3 1445.68   1
  -1  -2  -4 14495.8 724.118   8
   1   2   4 14882.5 749.649   8
  -1  -2  -4 15254.3 962.220   6
   1   2   4 14929.7 1033.51   6
   1   2   5 4826.02 964.904   1
  -1  -2  -5 3315.43 727.805   1
  -1  -2  -5 3423.64 385.145   8
  -1  -2  -5 3545.52 540.333   6
  -1  -2  -6 131.280 109.962   4
   1   2   6 18.8204 245.946   1
  -1  -2  -6 209.971 100.868   8
  -1  -2  -6 224.135 183.927   6
  -1  -2  -7 11382.8 785.435   4
   1   2   7 12689.0 1823.07   1
  -1  -2  -7 11965.8 867.534   8
  -1  -2  -7 12946.1 1297.31   6
   1   2   8 28619.7 3005.76   1
  -1  -2  -8 25838.2 1288.66   4
  -1  -2  -8 28346.3 1949.04   6
   1   2   9 3998.50 1231.39   1
  -1  -2  -9 6010.87 678.674   4
  -1  -2  -9 6520.97 971.735   6
   1   2  10 649.820 235.976   1
  -1  -2 -10 471.976 214.889   4
  -1  -2 -10 307.872 145.593   6
   1   2  11 313.825 477.090   1
  -1  -2 -11 569.690 217.096   4
  -1  -2 -11 909.082 427.094   6
   1   2  12 6976.64 2073.09   1
  -1  -2 -12 8474.46 1006.66   4
  -1  -2 -12 10001.4 1475.84   6
   1   2  13-115.054 638.879   1
  -1  -2 -13 130.476 201.909   6
   1   2  14 14380.7 3221.34   1
  -1  -2 -14 12697.9 1799.86   6
   1   2  15 5396.77 2174.31   1
  -1  -2 -15 4358.35 1096.78   6
   1   2  16 1712.59 1417.89   1
  -1  -2 -16 1037.55 604.447   6
   1   2  17 5268.46 2457.14   1
  -1  -2 -17 4635.67 1200.46   6
   1   2  18-327.669 622.538   1
  -1  -2 -18-646.694 497.072   6
   1   2  19 155.375 591.263   1
  -1  -2 -19 395.291 432.006   6
   1   2  20-945.489 1556.98   1
  -1  -2 -20 146.860 260.494   6
   1   3 -20 58.2383 267.977   9
   1   3 -19-1185.67 747.476   9
  -1  -3  19-1851.58 1638.72   1
   1   3 -18 1993.47 990.043   9
  -1  -3  18 1465.30 1290.60   1
   1   3 -17 493.402 573.130   9
  -1  -3  17-598.490 1794.64   1
  -1  -3  16 283.584 308.092   4
   1   3 -16 334.127 326.354   9
  -1  -3  15 72.5809 108.988   4
   1   3 -15 29.5954 289.084   9
  -1  -3  14 9701.43 1560.62   4
  -1  -3  14 8546.70 2964.30   1
   1   3 -14 10749.4 1925.09   9
  -1  -3  13 1237.30 523.782   4
  -1  -3  13-116.216 519.048   1
   1   3 -13 1490.77 689.819   9
   1   3 -13 814.109 453.199   5
  -1  -3  12 1339.08 485.784   4
  -1  -3  12 1827.20 1521.34   1
   1   3 -12 4220.33 1132.15   9
   1   3 -12 3433.42 837.627   5
  -1  -3  11 1952.60 638.326   4
  -1  -3  11 206.986 819.202   1
   1   3 -11 2149.59 806.680   9
   1   3 -11 1354.25 472.713   5
  -1  -3  10 1953.58 685.646   4
  -1  -3  10 332.748 429.308   1
   1   3 -10 3020.34 843.875   9
   1   3 -10 2394.47 685.730   5
  -1  -3   9 2414.12 686.688   4
   1   3  -9 2190.46 702.412   9
   1   3  -9 2479.30 651.369   5
  -1  -3   8 1542.69 1449.81   1
   1   3  -8 1126.40 500.431   9
   1   3  -8 763.563 350.414   5
  -1  -3   7 1330.96 489.382   4
  -1  -3   7 1370.65 351.465   1
   1   3  -7 1014.84 412.115   9
   1   3  -7 2016.61 525.307   5
  -1  -3   6 13803.0 1634.98   3
  -1  -3   6 12904.6 1500.45   4
   1   3  -6 15647.8 1560.77   3
  -1  -3   6 14656.7 2776.76   1
   1   3  -6 14520.5 1532.69   9
   1   3  -6 14825.0 1432.23   5
  -1  -3   5 36787.4 2376.64   3
   1   3  -5 37424.0 2184.98   3
  -1  -3   5 36016.9 2468.54   4
  -1  -3   5 40057.1 4415.29   1
   1   3  -5 39365.3 2463.20   9
   1   3  -5 39520.2 2277.28   5
  -1  -3   5 38499.2 2694.72   5
   1   3  -4 9553.33 991.032   3
  -1  -3   4 9028.84 1061.86   3
  -1  -3   4 10913.1 1419.23   4
   1   3  -4 9803.42 1168.88   9
  -1  -3   4 9339.72 1313.79   5
   1   3  -4 8294.22 1053.24   5
  -1  -3   3 4338.28 620.946   3
  -1  -3   3 4929.58 999.784   5
  -1  -3   3 4954.66 943.910   4
   1   3  -3 3815.35 744.072   5
   1   3  -3 4873.02 809.060   9
  -1  -3   2 856.924 418.245   5
  -1  -3   2 772.612 212.194   3
  -1  -3   2 302.387 213.128   4
   1   3  -2 758.568 334.578   5
   1   3  -2 410.633 265.133   8
  -1  -3   2 291.738 188.872   7
  -1  -3   1 11629.1 1096.23   8
   1   3  -1 11716.7 1104.80   8
   1   3  -1 12123.3 1194.01   7
  -1  -3   1 13065.3 1273.32   7
   1   3  -1 10161.4 1365.68   5
   1   3  -1 12108.2 785.677   6
   1   3   0 12490.9 1183.98   7
   1   3   0 12644.1 1050.77   8
  -1  -3   0 11256.9 1020.31   8
  -1  -3   0 13403.5 1242.25   7
  -1  -3   0 10782.6 723.164   6
   1   3   0 12382.1 744.109   6
   1   3   1 42150.1 1814.35   8
  -1  -3  -1 41269.1 1837.60   8
  -1  -3  -1 40932.1 1347.67   6
   1   3   1 39955.8 1308.05   6
   1   3   1 44373.0 2163.21   7
  -1  -3  -1 45563.6 2243.13   7
  -1  -3  -2 72444.6 2268.56   8
   1   3   2 73728.9 2256.20   8
  -1  -3  -2 70537.3 1802.82   6
   1   3   2 69504.4 1866.12   6
   1   3   2 76063.9 2850.14   7
   1   3   3 10270.6 808.380   8
  -1  -3  -3 11033.6 840.983   8
   1   3   3 9940.79 770.744   6
  -1  -3  -3 10467.6 760.057   6
   1   3   4 8526.27 721.297   8
  -1  -3  -4 9975.11 807.838   8
  -1  -3  -4 9367.37 777.447   6
   1   3   4 9519.13 856.497   6
   1   3   5 14258.0 1601.29   1
   1   3   5 16369.6 1050.81   8
  -1  -3  -5 17097.6 1063.11   8
  -1  -3  -5 16605.3 1132.96   6
   1   3   6 1219.55 615.013   1
  -1  -3  -6 1500.37 340.690   8
  -1  -3  -6 1822.59 448.019   6
   1   3   7 9558.36 1609.24   1
  -1  -3  -7 9818.44 842.461   8
  -1  -3  -7 11021.2 1116.55   6
  -1  -3  -8 101.503 126.574   4
   1   3   8-426.358 508.648   1
  -1  -3  -8-151.625 134.661   8
  -1  -3  -8-185.431 312.127   6
  -1  -3  -9 3796.69 562.334   4
   1   3   9 3765.42 1350.45   1
  -1  -3  -9 3745.41 582.070   8
  -1  -3  -9 3986.73 776.322   6
  -1  -3 -10 6952.14 808.808   4
   1   3  10 5455.41 1609.09   1
  -1  -3 -10 7519.07 868.453   8
  -1  -3 -10 7825.37 1158.45   6
  -1  -3 -11 731.692 289.574   4
   1   3  11 821.673 870.477   1
  -1  -3 -11 864.871 282.915   8
  -1  -3 -11 1499.78 571.590   6
   1   3  12 1996.11 1294.62   1
  -1  -3 -12 2114.18 558.742   8
  -1  -3 -12 2181.02 704.157   6
   1   3  13 13889.7 2944.65   1
  -1  -3 -13 10469.1 1226.26   8
  -1  -3 -13 14022.1 1841.94   6
   1   3  14 1708.62 1009.38   1
  -1  -3 -14 2512.93 693.268   8
  -1  -3 -14 2382.70 726.718   6
   1   3  15 9571.72 2685.44   1
  -1  -3 -15 5732.47 1021.95   8
  -1  -3 -15 7233.32 1376.22   6
   1   3  16 20416.2 4023.62   1
  -1  -3 -16 17166.5 2226.07   6
   1   3  17 1464.45 1288.99   1
  -1  -3 -17 1744.79 742.721   6
   1   3  18-241.868 619.889   1
  -1  -3 -18-139.847 116.540   6
   1   3  19 1077.81 900.836   1
  -1  -3 -19-88.2835 345.653   6
   1   3  20-1359.81 1333.41   1
  -1  -3 -20-334.426 467.185   6
   1   4 -20 1005.64 844.684   9
   1   4 -19 882.328 665.352   9
   1   4 -18 810.027 723.534   9
  -1  -4  18 2500.79 2373.69   1
   1   4 -17 817.112 702.299   9
  -1  -4  17-1387.87 1528.52   1
  -1  -4  16-182.170 384.735   4
  -1  -4  16-372.497 1490.36   1
   1   4 -16 442.408 572.847   9
  -1  -4  15 4126.99 1044.15   4
  -1  -4  15 3642.62 1902.03   1
   1   4 -15 3790.38 1178.74   9
   1   4 -15 6542.38 1341.27   5
  -1  -4  14 631.903 488.449   4
  -1  -4  14 667.167 282.460   1
   1   4 -14 212.662 294.561   9
   1   4 -14 145.024 224.937   5
  -1  -4  13 2230.61 777.653   4
  -1  -4  13 1438.41 777.957   1
   1   4 -13 1421.49 669.943   9
   1   4 -13 1595.11 599.857   5
  -1  -4  12 50.2590 200.594   4
  -1  -4  12 166.119 778.446   1
   1   4 -12-91.9285 359.700   9
   1   4 -12-39.9125 244.711   5
  -1  -4  11 19244.1 2212.16   4
  -1  -4  11 19124.6 4136.79   1
   1   4 -11 22061.6 2441.90   9
   1   4 -11 21865.6 2188.48   5
  -1  -4  10 20094.1 2227.83   4
  -1  -4  10 20599.2 4062.46   1
   1   4 -10 21446.0 2332.68   9
   1   4 -10 21330.8 2098.47   5
  -1  -4   9 2617.75 793.544   4
  -1  -4   9 1631.56 563.952   1
   1   4  -9 1523.94 620.451   9
   1   4  -9 3118.00 797.399   5
  -1  -4   8 2116.38 734.832   4
  -1  -4   8 3120.62 1591.76   1
   1   4  -8 2601.19 791.161   9
   1   4  -8 3018.70 750.564   5
  -1  -4   7 2419.71 780.111   4
  -1  -4   7 3603.76 923.465   3
   1   4  -7 3630.38 795.719   5
   1   4  -7 3009.24 797.110   9
  -1  -4   6 7663.50 1216.16   3
  -1  -4   6 6694.65 1275.52   4
   1   4  -6 9584.05 1331.32   9
   1   4  -6 9403.84 1342.01   5
   1   4  -5 3955.41 861.733   5
  -1  -4   5 3352.85 940.551   4
  -1  -4   5 4510.02 836.438   3
  -1  -4   5 3913.23 351.968   2
   1   4  -5 5389.87 1006.10   9
  -1  -4   4 61544.6 2704.95   3
  -1  -4   4 60699.0 3815.24   4
  -1  -4   4 62165.8 1231.79   2
   1   4  -4 69226.0 3388.45   9
   1   4  -4 63213.1 3459.89   5
  -1  -4   3 12686.7 1113.67   3
  -1  -4   3 10727.2 1558.00   4
  -1  -4   3 12158.6 455.245   2
   1   4  -3 13593.8 1472.66   9
   1   4  -3 12918.8 1608.03   5
   1   4  -2 3856.22 937.776   5
  -1  -4   2 3088.40 702.969   8
   1   4  -2 3161.45 454.288   6
  -1  -4   1 27236.0 1940.30   8
   1   4  -1 30181.7 2151.14   7
   1   4  -1 27255.7 1291.30   6
   1   4  -1 25529.7 2615.96   5
   1   4   0 2604.78 229.743   2
  -1  -4   0 2711.80 586.892   8
   1   4   0 1636.56 500.844   7
  -1  -4   0 2608.78 629.980   7
  -1  -4   0 2353.98 387.597   6
   1   4   0 2486.06 379.716   6
  -1  -4  -1 24782.4 1678.28   8
   1   4   1 23581.3 1130.04   6
  -1  -4  -1 27659.8 2000.43   7
   1   4   1 26236.2 1889.42   7
  -1  -4  -1 24484.3 1185.08   6
  -1  -4  -2 7571.48 885.653   8
   1   4   2 8709.83 726.946   6
  -1  -4  -2 9543.26 1144.50   7
   1   4   2 8754.14 1103.06   7
  -1  -4  -2 8897.96 718.804   6
  -1  -4  -3 3867.56 648.583   8
   1   4   3 4317.18 644.464   8
   1   4   3 4226.73 530.585   6
  -1  -4  -3 4250.80 506.092   6
   1   4   3 4306.17 782.149   7
   1   4   4 8992.02 924.761   8
  -1  -4  -4 10580.8 995.070   8
  -1  -4  -4 10230.5 861.132   6
   1   4   4 9267.87 1147.70   7
  -1  -4  -5 27846.2 1642.04   8
   1   4   5 26412.9 1611.08   8
  -1  -4  -5 27763.3 1524.48   6
   1   4   6 1766.64 638.926   1
   1   4   6 1402.61 435.357   8
  -1  -4  -6 1945.55 439.191   8
  -1  -4  -6 2264.14 476.724   6
   1   4   7 6026.15 1312.32   1
   1   4   7 4820.15 720.467   8
  -1  -4  -7 5745.36 752.745   8
  -1  -4  -7 5809.83 783.289   6
   1   4   8 14320.7 2041.61   1
  -1  -4  -8 15422.1 1215.11   8
  -1  -4  -8 16920.4 1451.82   6
   1   4   9 45434.9 3848.24   1
  -1  -4  -9 46567.4 2176.82   8
  -1  -4  -9 46707.7 2606.69   6
   1   4  10 40378.1 3920.88   1
  -1  -4 -10 44932.7 2227.42   8
  -1  -4 -10 44428.2 2659.82   6
   1   4  11 9125.06 2021.22   1
  -1  -4 -11 9259.82 1058.53   8
  -1  -4 -11 9370.11 1274.34   6
   1   4  12 13577.3 2566.27   1
  -1  -4 -12 13551.2 1323.83   8
  -1  -4 -12 16098.8 1825.48   6
   1   4  13 20844.9 3299.66   1
  -1  -4 -13 21533.6 1744.35   8
  -1  -4 -13 22829.5 2219.67   6
   1   4  14 3208.44 1260.34   1
  -1  -4 -14 3847.65 797.043   8
  -1  -4 -14 3769.01 949.248   6
   1   4  15 2241.21 1002.59   1
  -1  -4 -15 3581.29 992.257   6
   1   4  16 224.291 284.179   1
  -1  -4 -16 1162.74 560.705   6
   1   4  17 1095.37 974.185   1
  -1  -4 -17 347.696 296.998   6
   1   4  18 1979.94 1332.74   1
  -1  -4 -18 1005.13 520.336   6
   1   4  19 482.120 382.828   1
  -1  -4 -19 1438.27 732.337   6
   1   4  20 1278.68 936.669   1
  -1  -4 -20-56.6596 247.539   6
   1   5 -18 3038.41 1281.17   9
  -1  -5  17 2497.21 1405.54   1
   1   5 -17 1244.57 817.920   9
  -1  -5  16 1015.47 556.687   4
  -1  -5  16-1022.41 1576.60   1
   1   5 -16 2066.63 947.310   9
   1   5 -16 94.6389 353.693   5
  -1  -5  15-213.023 323.796   4
  -1  -5  15-466.638 520.364   1
   1   5 -15 725.900 583.473   9
   1   5 -15 47.0571 180.467   5
  -1  -5  14 904.021 544.321   4
  -1  -5  14 1922.85 1292.00   1
   1   5 -14 1004.98 672.482   9
   1   5 -14-39.0969 394.764   5
  -1  -5  13 2331.39 835.744   4
  -1  -5  13 3526.85 1887.23   1
   1   5 -13 2408.65 957.497   9
   1   5 -13 3386.26 999.943   5
  -1  -5  12 159.022 347.108   4
  -1  -5  12 131.309 474.652   1
   1   5 -12-210.146 386.289   9
   1   5 -12 621.320 479.899   5
  -1  -5  11 2187.24 756.506   4
   1   5 -11 2782.79 958.614   9
   1   5 -11 2175.98 736.547   5
  -1  -5  10-126.352 168.761   4
   1   5 -10-353.501 403.506   9
   1   5 -10-44.7415 270.111   5
  -1  -5   9 716.225 366.390   3
  -1  -5   9 372.050 357.606   4
   1   5  -9 636.130 478.369   9
   1   5  -9 344.008 305.686   5
   1   5  -8 2819.06 818.357   5
  -1  -5   8 2759.25 852.729   3
  -1  -5   8 1415.94 658.304   4
   1   5  -8 2402.87 790.529   9
  -1  -5   8 2170.12 344.343   2
   1   5  -7 3733.28 910.171   5
  -1  -5   7 4353.67 1011.11   3
  -1  -5   7 2505.30 796.330   4
   1   5  -7 4853.88 1053.93   9
  -1  -5   7 4030.82 439.544   2
  -1  -5   6 230.562 205.192   3
  -1  -5   6 808.457 588.284   4
   1   5  -6 564.323 437.658   5
  -1  -5   6 296.440 108.139   2
   1   5  -6 334.626 287.309   9
  -1  -5   5 10272.8 1307.11   3
  -1  -5   5 8688.47 1667.63   4
  -1  -5   5 10647.7 580.959   2
   1   5  -5 10979.3 1496.20   9
   1   5  -5 11217.6 1615.62   5
  -1  -5   4 15376.1 1452.58   3
  -1  -5   4 11862.4 1886.87   4
  -1  -5   4 14724.8 610.083   2
   1   5  -4 17400.5 1843.41   9
   1   5  -4 13789.1 1872.96   5
  -1  -5   3-157.663 411.932   4
   1   5  -3 339.785 418.591   5
  -1  -5   3-64.7989 221.768   3
  -1  -5   3-20.2641 34.4111   2
   1   5  -3-328.835 346.908   9
  -1  -5   2 20281.9 2019.55   8
   1   5  -2 22985.1 2658.32   5
   1   5  -1 666.023 486.118   5
   1   5  -1 2233.56 194.043   2
  -1  -5   1 1607.91 661.572   8
   1   5  -1 1783.76 352.247   6
   1   5   0 34930.9 998.726   2
   1   5   0 39679.8 2581.61   7
  -1  -5   0 34144.6 2353.69   8
   1   5   0 30702.9 3318.22   5
   1   5   0 33929.7 1487.36   6
  -1  -5   0 36332.8 1594.03   6
   1   5   1 2123.89 305.304   2
  -1  -5  -1 2585.68 629.565   8
   1   5   1 2141.92 639.627   7
  -1  -5  -1 2126.91 404.775   6
   1   5   1 2511.24 414.353   6
  -1  -5  -2 18676.3 1629.02   8
  -1  -5  -2 19242.7 1137.49   6
   1   5   2 20474.5 1838.78   7
  -1  -5  -3 28059.0 1950.51   8
   1   5   3 30374.4 2218.69   7
  -1  -5  -3 27871.8 1417.24   6
  -1  -5  -4 46641.4 2484.66   8
  -1  -5  -4 44717.5 1870.90   6
   1   5   4 47425.7 2816.75   7
  -1  -5  -5 435.003 261.645   8
  -1  -5  -5-48.0176 86.6181   6
   1   5   5 520.186 293.200   7
  -1  -5  -6 295.860 174.932   8
  -1  -5  -6 532.638 229.812   6
   1   5   7 3543.77 1036.46   1
  -1  -5  -7 4181.49 739.854   8
  -1  -5  -7 3221.05 621.922   6
   1   5   8 12587.9 1999.97   1
  -1  -5  -8 15964.4 1426.99   8
  -1  -5  -8 15954.6 1437.64   6
   1   5   9 1289.92 674.147   1
  -1  -5  -9 473.692 176.050   8
  -1  -5  -9 786.186 386.295   6
   1   5  10 286.051 343.157   1
  -1  -5 -10 313.223 234.177   8
  -1  -5 -10-303.691 306.488   6
   1   5  11 2375.19 1063.02   1
  -1  -5 -11 2528.62 613.986   8
  -1  -5 -11 1965.42 589.993   6
   1   5  12 8912.33 2007.98   1
  -1  -5 -12 9597.55 1161.26   8
  -1  -5 -12 10141.8 1382.19   6
   1   5  13 620.970 695.206   1
  -1  -5 -13 912.679 352.762   8
  -1  -5 -13 432.817 150.081   6
   1   5  14 15339.5 3035.49   1
  -1  -5 -14 12547.7 1410.06   8
  -1  -5 -14 12537.0 1691.15   6
   1   5  15-247.270 511.720   1
  -1  -5 -15-614.563 499.616   6
   1   5  16 2683.31 1461.43   1
  -1  -5 -16 2221.45 799.548   6
   1   5  17 2049.25 1391.94   1
  -1  -5 -17 2407.81 860.292   6
   1   5  18-689.250 963.550   1
  -1  -5 -18 39.1185 222.743   6
   1   5  19 928.568 552.273   1
  -1  -5 -19 225.097 130.764   6
   1   5  20 2128.60 1613.75   1
  -1  -5 -20 3383.51 1077.89   6
  -1  -6  16 506.197 579.153   4
   1   6 -16 312.551 411.093   9
  -1  -6  15 368.493 368.682   4
   1   6 -15 510.144 441.294   9
   1   6 -15 430.106 496.907   5
  -1  -6  14 3509.35 1166.73   4
   1   6 -14 3282.07 1130.24   9
   1   6 -14 1851.32 807.631   5
  -1  -6  13 318.739 276.579   4
   1   6 -13 436.199 421.217   9
   1   6 -13 343.062 358.429   5
  -1  -6  12 787.068 551.760   4
   1   6 -12 446.100 458.076   9
   1   6 -12 807.786 386.433   5
  -1  -6  11 272.417 670.765   4
   1   6 -11 1046.68 558.586   9
   1   6 -11 1564.62 760.205   5
  -1  -6  10-329.483 607.347   4
   1   6 -10 382.946 399.882   9
   1   6  -9 4010.69 1072.40   5
  -1  -6   9 1799.36 752.648   4
  -1  -6   9 2434.28 827.275   3
   1   6  -9 3526.65 1023.80   9
   1   6  -8 62.5588 286.661   5
  -1  -6   8 95.1402 182.074   4
  -1  -6   8 286.808 208.166   3
   1   6  -8 455.999 425.961   9
   1   6  -7-53.0615 341.942   5
  -1  -6   7 15.0677 210.192   4
  -1  -6   7 87.1124 210.678   3
   1   6  -6 1392.62 641.284   5
  -1  -6   6 481.686 429.909   3
  -1  -6   6 890.747 589.692   4
   1   6  -6 495.137 423.709   9
  -1  -6   6 788.537 165.455   2
   1   6  -5 207.454 426.818   5
  -1  -6   5-189.898 236.520   3
  -1  -6   5 14.5598 289.925   4
  -1  -6   5 79.8274 51.6586   2
   1   6  -5-143.817 292.494   9
  -1  -6   4 17103.9 2453.98   4
  -1  -6   4 22096.7 1919.55   3
   1   6  -4 22592.9 2258.35   9
   1   6  -4 24289.3 2744.46   5
  -1  -6   3 15932.4 2455.24   4
  -1  -6   3 23419.6 1894.71   3
  -1  -6   3 24100.5 2376.11   8
   1   6  -3 22810.2 2770.31   5
  -1  -6   2 19922.3 2164.28   8
   1   6  -2 22817.5 2884.46   5
   1   6  -1 2237.10 844.323   5
   1   6  -1 2692.16 250.470   2
  -1  -6   1 3457.65 860.697   8
   1   6   0 9627.57 2122.13   5
   1   6   0 9440.07 581.180   2
   1   6   0 8712.33 1312.25   7
  -1  -6   0 8226.88 1351.98   8
  -1  -6   0 8734.83 849.110   6
   1   6   1 3927.96 428.938   2
  -1  -6  -1 3699.22 858.328   8
   1   6   1 3435.28 822.242   7
  -1  -6  -1 3608.47 535.100   6
  -1  -6  -2 222.797 249.167   8
   1   6   2 164.535 215.345   7
  -1  -6  -2 181.660 130.095   6
  -1  -6  -3 5747.23 1003.02   8
  -1  -6  -3 5933.77 725.622   6
   1   6   3 7549.50 1209.18   7
  -1  -6  -4 2172.63 624.059   8
   1   6   4 1785.69 579.224   7
  -1  -6  -4 1414.97 349.712   6
  -1  -6  -5 2295.43 563.613   8
   1   6   5 3480.86 877.093   7
  -1  -6  -5 2248.60 480.604   6
  -1  -6  -6 456.941 309.641   8
   1   6   6 517.620 345.575   7
  -1  -6  -6 1133.70 339.453   6
   1   6   7 11116.8 1888.94   1
  -1  -6  -7 9285.22 1259.80   8
  -1  -6  -7 10024.0 1100.81   6
   1   6   7 9588.53 1417.66   7
   1   6   8 244.197 216.557   1
  -1  -6  -8 121.898 162.918   8
  -1  -6  -8-64.8131 118.588   6
   1   6   9-815.107 757.277   1
  -1  -6  -9-108.514 284.754   8
  -1  -6  -9 57.5838 94.1738   6
   1   6  10 27348.4 3421.35   1
  -1  -6 -10 26528.3 2068.90   8
  -1  -6 -10 27145.6 2100.49   6
   1   6  11 10595.0 2208.61   1
  -1  -6 -11 13121.8 1468.55   8
  -1  -6 -11 13327.3 1533.00   6
   1   6  12 920.901 515.734   1
  -1  -6 -12 2823.06 705.361   8
  -1  -6 -12 2463.06 681.309   6
   1   6  13 4006.56 1401.47   1
  -1  -6 -13 3246.64 747.412   8
  -1  -6 -13 3433.19 877.522   6
   1   6  14 1771.93 1120.99   1
  -1  -6 -14 2508.43 681.994   8
  -1  -6 -14 2827.75 772.544   6
   1   6  15 2200.58 1187.72   1
  -1  -6 -15 2333.69 760.807   6
   1   6  16 3704.40 1726.34   1
  -1  -6 -16 2166.89 773.356   6
   1   6  17 283.345 533.441   1
  -1  -6 -17 3567.67 1041.35   6
   1   6  18 371.220 520.545   1
  -1  -6 -18 180.509 242.036   6
   1   6  19 1854.92 1433.33   1
  -1  -6 -19 549.736 368.316   6
   1   6  20 2123.86 1555.12   1
  -1  -7  16 3836.43 1241.39   4
  -1  -7  15-126.348 148.878   4
  -1  -7  14 1394.14 803.149   4
   1   7 -14 1787.21 740.014   5
  -1  -7  13 687.753 503.113   4
   1   7 -13 1742.24 793.935   9
   1   7 -13 904.509 492.628   5
  -1  -7  12-20.9257 456.841   4
   1   7 -12 549.008 366.474   9
   1   7 -12 290.561 189.863   5
  -1  -7  11 4305.71 1297.16   4
   1   7 -11 3726.03 1074.05   9
   1   7 -11 4826.74 1316.76   5
   1   7 -10-364.236 371.536   5
  -1  -7  10 184.632 184.943   4
   1   7 -10 6.40885 368.478   9
   1   7  -9 8379.40 1651.21   5
  -1  -7   9 6839.39 1462.95   3
  -1  -7   9 6427.42 1625.43   4
   1   7  -9 8612.62 1609.02   9
  -1  -7   8 580.273 299.194   4
  -1  -7   8 1022.99 562.582   3
   1   7  -8 2034.11 821.697   5
   1   7  -8 1220.17 563.836   9
  -1  -7   7 2516.61 803.869   3
   1   7  -7 4094.90 1179.27   5
  -1  -7   7 2693.31 1237.33   4
   1   7  -7 4508.27 1167.47   9
   1   7  -6 2511.30 884.649   5
  -1  -7   6 2965.00 825.988   3
  -1  -7   6 2586.73 1059.59   4
   1   7  -6 3323.26 915.724   9
   1   7  -5-48.7456 312.366   5
  -1  -7   5-552.297 458.443   4
  -1  -7   5 454.933 316.384   3
   1   7  -5-536.506 471.518   9
  -1  -7   4-164.480 412.739   4
  -1  -7   4 503.082 251.664   3
   1   7  -4-327.054 435.903   5
   1   7  -4 772.165 465.127   9
   1   7  -3 2273.03 998.807   5
  -1  -7   3 3510.45 1236.86   8
   1   7  -2 340.088 704.572   5
  -1  -7   2 392.385 429.017   8
   1   7  -1 26967.0 874.579   2
  -1  -7   1 26498.4 2638.04   8
   1   7  -1 25765.4 3525.17   5
   1   7   0-358.402 321.475   5
  -1  -7   0-512.154 544.612   8
   1   7   1 4102.68 1443.53   5
   1   7   1 6377.95 583.012   2
  -1  -7  -1 4499.68 1055.22   8
  -1  -7  -1 5874.79 743.231   6
   1   7   1 4619.13 1045.64   7
   1   7   2 351.190 147.452   2
  -1  -7  -2 251.920 255.707   8
   1   7   2 335.239 334.726   7
  -1  -7  -2 501.028 214.848   6
   1   7   3 3890.40 554.209   2
  -1  -7  -3 4748.91 1026.52   8
   1   7   3 4051.59 934.082   7
  -1  -7  -3 3844.92 600.761   6
  -1  -7  -4 745.176 484.121   8
  -1  -7  -4 341.965 238.323   6
   1   7   4 171.111 309.059   7
  -1  -7  -5 1768.39 597.855   8
  -1  -7  -5 3046.72 583.147   6
   1   7   5 2493.67 712.592   7
  -1  -7  -6-274.293 292.305   8
   1   7   6 178.198 169.884   7
  -1  -7  -6 391.295 247.888   6
  -1  -7  -7 1460.85 497.442   8
   1   7   7 1453.13 541.407   7
  -1  -7  -7 1825.98 483.437   6
  -1  -7  -8 131.340 175.471   8
   1   7   8-24.9366 210.361   7
  -1  -7  -8-122.712 233.794   6
   1   7   9 11329.2 2137.26   1
  -1  -7  -9 14156.2 1638.12   8
   1   7   9 14655.5 1942.42   7
  -1  -7  -9 14013.6 1456.57   6
   1   7  10-277.757 497.932   1
  -1  -7 -10 172.551 216.598   8
  -1  -7 -10 404.502 334.749   6
   1   7  11 2194.13 999.601   1
  -1  -7 -11 4554.87 949.029   8
  -1  -7 -11 4409.41 885.955   6
   1   7  12 11226.9 2385.47   1
  -1  -7 -12 12454.5 1568.06   8
  -1  -7 -12 13011.3 1599.32   6
   1   7  13 16280.1 3036.76   1
  -1  -7 -13 17265.6 1874.64   8
  -1  -7 -13 18334.8 1974.01   6
   1   7  14 944.583 1042.16   1
  -1  -7 -14 1386.81 566.708   6
   1   7  15 990.597 892.645   1
  -1  -7 -15 128.089 268.510   6
   1   7  16 1011.41 870.173   1
  -1  -7 -16-43.2891 148.482   6
   1   7  17 1197.15 1147.89   1
  -1  -7 -17 745.330 446.783   6
   1   7  18 377.464 445.341   1
  -1  -7 -18 329.100 317.434   6
   1   7  19 86.2044 648.740   1
  -1  -7 -19 322.457 315.507   6
  -1  -8  16 117.421 513.958   4
  -1  -8  15-257.428 371.232   4
  -1  -8  14 524.953 352.756   4
  -1  -8  13 4452.69 1334.80   4
   1   8 -13 9482.08 1934.20   5
  -1  -8  12 424.492 490.399   4
   1   8 -12 203.183 406.235   5
  -1  -8  11 361.031 353.435   4
   1   8 -11 354.653 249.256   5
   1   8 -11 848.083 531.374   9
   1   8 -10 2934.41 1025.96   5
  -1  -8  10 2530.25 1012.94   4
   1   8 -10 2478.03 871.291   9
  -1  -8   9-46.5885 206.644   4
   1   8  -9 513.858 659.891   5
   1   8  -9-223.571 303.610   9
  -1  -8   8 868.540 598.944   4
   1   8  -8 71.4808 364.843   5
   1   8  -8 1223.49 622.287   9
  -1  -8   7 13.5300 319.803   4
   1   8  -7 667.822 556.470   5
   1   8  -7 516.946 359.334   9
  -1  -8   6 2869.30 1015.86   4
   1   8  -6 3534.86 1087.84   5
   1   8  -6 3486.48 1042.79   9
  -1  -8   5 5080.79 1491.00   4
   1   8  -5 8238.02 1849.55   5
  -1  -8   5 6672.20 1217.70   3
   1   8  -5 6421.73 1351.84   9
  -1  -8   4 6295.45 1769.29   4
   1   8  -4 10155.2 2127.12   5
  -1  -8   4 12389.1 1617.88   3
   1   8  -4 12835.6 1943.28   9
   1   8  -3 4460.07 1465.78   5
  -1  -8   3 4047.65 1454.98   4
  -1  -8   3 2143.18 986.411   8
   1   8  -2 4566.16 1556.64   5
  -1  -8   2 5370.59 1369.79   8
   1   8  -1 4357.26 1603.98   5
  -1  -8   1 595.004 420.067   8
   1   8   0 12444.3 2779.38   5
   1   8   0 11749.6 716.891   2
  -1  -8   0 9558.90 1715.04   8
   1   8   1 29857.9 1324.19   2
  -1  -8  -1 24795.4 2675.75   8
   1   8   1 23686.5 3795.27   5
  -1  -8  -1 26180.3 1691.77   6
   1   8   2 149.931 433.505   5
   1   8   2 623.778 213.806   2
  -1  -8  -2 445.951 254.544   8
  -1  -8  -2 534.856 259.585   6
   1   8   2 393.638 212.643   7
   1   8   3 3594.89 552.021   2
  -1  -8  -3 4262.24 1047.76   8
   1   8   3 4075.46 1029.00   7
  -1  -8  -3 3539.71 612.594   6
   1   8   4 13667.8 1178.25   2
  -1  -8  -4 12770.0 1789.52   8
   1   8   4 15406.0 1938.10   7
  -1  -8  -4 14696.9 1314.00   6
  -1  -8  -5 13657.1 1827.31   8
  -1  -8  -5 14854.1 1348.11   6
   1   8   5 16809.8 2029.95   7
  -1  -8  -6 1982.02 692.928   8
   1   8   6 1773.68 662.208   7
  -1  -8  -6 1557.04 428.042   6
  -1  -8  -7 1447.28 544.726   8
   1   8   7 2490.39 836.751   7
  -1  -8  -7 1919.62 507.743   6
   1   8   8 605.457 510.150   1
  -1  -8  -8-37.8436 230.237   8
  -1  -8  -8 557.744 359.279   6
   1   8   8 313.691 322.197   7
   1   8   9 5488.87 1487.99   1
  -1  -8  -9 6349.31 1215.79   8
  -1  -8  -9 6123.25 970.068   6
   1   8   9 7340.41 1434.62   7
   1   8  10 14125.4 2537.49   1
  -1  -8 -10 12287.6 1706.97   8
   1   8  10 11961.0 1865.71   7
  -1  -8 -10 14404.9 1570.29   6
   1   8  11 1569.04 890.369   1
  -1  -8 -11 1086.47 453.057   8
   1   8  11 1332.68 655.525   7
  -1  -8 -11 1726.86 585.143   6
   1   8  12 11510.8 2485.82   1
  -1  -8 -12 11970.0 1686.51   8
  -1  -8 -12 14158.4 1691.14   6
   1   8  12 13122.3 2068.94   7
   1   8  13 757.763 762.334   1
  -1  -8 -13 2267.49 708.725   8
  -1  -8 -13 1893.40 647.817   6
   1   8  14 2621.63 1315.15   1
  -1  -8 -14 3781.34 936.362   6
   1   8  15-667.950 579.014   1
  -1  -8 -15 31.7235 136.104   6
   1   8  16 1239.74 1119.10   1
  -1  -8 -16 961.752 464.706   6
   1   8  17 330.448 668.226   1
  -1  -8 -17 4.47071 96.5895   6
   1   8  18 5301.90 2087.30   1
  -1  -8 -18 10610.5 1842.05   6
  -1  -9  13-1278.89 824.142   4
  -1  -9  12 986.672 514.879   4
   1   9 -12 1153.58 745.542   5
   1   9 -11 1949.28 892.543   5
  -1  -9  11 378.465 756.837   4
   1   9 -10 1599.97 816.060   5
  -1  -9  10 705.556 448.846   4
   1   9  -9-203.798 698.433   5
  -1  -9   9-17.3126 449.339   4
  -1  -9   8 888.355 626.458   4
   1   9  -8 1607.89 839.416   5
   1   9  -8 1138.38 583.464   9
  -1  -9   7 1351.86 992.980   4
   1   9  -7 734.145 556.143   5
   1   9  -7 1311.48 716.732   9
  -1  -9   6 7122.01 1841.48   4
   1   9  -6 9275.24 2110.47   5
   1   9  -6 8424.04 1656.71   9
  -1  -9   5 4779.30 1671.27   4
   1   9  -5 10041.2 2165.73   5
   1   9  -5 9586.37 1775.59   9
   1   9  -4 6736.71 1785.94   5
  -1  -9   4 5509.02 1550.56   4
   1   9  -4 6482.58 1417.82   9
   1   9  -3 825.892 854.097   5
  -1  -9   3-59.3253 206.200   4
   1   9  -3 623.998 536.677   9
   1   9  -2 8730.50 2238.07   5
  -1  -9   2 5234.45 1419.67   8
   1   9  -1 8802.51 2264.25   5
  -1  -9   1 6708.13 1620.27   8
   1   9   0-761.352 962.858   5
  -1  -9   0 665.636 750.715   8
   1   9   1-610.700 873.625   5
  -1  -9  -1-264.228 308.238   8
   1   9   2 10690.4 2741.11   5
  -1  -9  -2 10268.8 1843.18   8
  -1  -9  -2 12374.2 1210.95   6
   1   9   3 4083.56 1728.70   5
  -1  -9  -3 3623.28 1074.72   8
   1   9   3 2749.87 915.678   7
  -1  -9  -3 3171.07 612.165   6
   1   9   4 3026.27 545.333   2
  -1  -9  -4 2610.13 896.969   8
   1   9   4 2440.71 789.834   7
  -1  -9  -4 2491.07 570.360   6
   1   9   5 4344.03 719.504   2
  -1  -9  -5 4460.58 1232.55   8
  -1  -9  -5 4927.56 801.926   6
   1   9   5 3562.36 963.558   7
  -1  -9  -6 4555.13 1141.81   8
  -1  -9  -6 4395.09 777.131   6
   1   9   6 4913.20 1171.95   7
  -1  -9  -7 22.9386 249.440   8
   1   9   7 270.490 221.335   7
  -1  -9  -7-188.873 170.016   6
  -1  -9  -8-424.108 316.668   8
   1   9   8 167.345 256.341   7
  -1  -9  -8 356.905 270.388   6
   1   9   9-278.318 409.950   1
  -1  -9  -9-302.615 469.699   8
   1   9   9 264.569 283.177   7
  -1  -9  -9 227.843 94.7316   6
   1   9  10 1372.11 997.573   1
  -1  -9 -10 864.485 432.367   8
  -1  -9 -10 1094.89 405.213   6
   1   9  10 527.614 458.951   7
   1   9  11 26.7105 504.635   1
  -1  -9 -11 342.223 246.604   8
  -1  -9 -11 390.813 336.633   6
   1   9  12-410.955 561.918   1
  -1  -9 -12-222.503 220.858   8
  -1  -9 -12-130.374 146.022   6
   1   9  13 937.989 1052.91   1
  -1  -9 -13 368.571 359.063   6
   1   9  14 594.018 617.789   1
  -1  -9 -14 392.935 369.979   6
   1   9  15-760.867 724.713   1
  -1  -9 -15 17.3788 124.130   6
   1   9  16 987.508 760.195   1
  -1  -9 -16 960.535 505.207   6
   1   9  17-1344.03 1261.92   1
  -1  -9 -17 1140.26 548.773   6
   1  10 -11 473.923 486.477   5
   1  10 -10 706.225 711.791   5
  -1 -10  10 546.190 382.297   4
   1  10  -9 590.820 531.722   5
  -1 -10   9 1918.19 1185.74   4
   1  10  -8 489.960 333.866   5
  -1 -10   8 1663.90 971.525   4
   1  10  -7 1721.38 969.963   5
  -1 -10   7 418.784 533.738   4
  -1 -10   6-110.898 532.268   4
   1  10  -6-619.954 714.629   5
  -1 -10   5 283.203 650.268   4
   1  10  -5 587.762 512.966   5
   1  10  -5 299.447 218.430   9
  -1 -10   4 1265.76 930.868   4
   1  10  -4 2626.84 1402.88   5
   1  10  -4 2064.93 815.200   9
   1  10  -3 709.281 676.937   5
  -1 -10   3-168.057 599.525   4
   1  10  -3-156.041 425.954   9
   1  10  -2 4185.09 1597.01   5
  -1 -10   2 1533.00 937.545   8
   1  10  -1 992.131 908.191   5
  -1 -10   1 793.451 683.708   8
   1  10   0 516.867 872.021   5
  -1 -10   0 1626.31 995.280   8
   1  10   1 841.370 700.423   5
  -1 -10  -1 1774.03 908.445   8
   1  10   2 213.715 659.069   5
  -1 -10  -2 316.861 162.059   8
   1  10   3 1623.24 1156.43   5
  -1 -10  -3 1137.71 593.182   8
   1  10   4-530.069 955.421   5
  -1 -10  -4-167.729 443.544   8
   1  10   4-31.1219 143.831   7
  -1 -10  -5 148.947 385.187   8
   1  10   5 1394.81 628.528   7
  -1 -10  -6 3971.94 1193.77   8
  -1 -10  -6 3996.09 807.392   6
   1  10   6 4941.16 1224.63   7
  -1 -10  -7-343.539 221.956   8
  -1 -10  -7 1615.86 503.672   6
  -1 -10  -8 1698.93 734.297   8
  -1 -10  -8 4228.55 828.719   6
   1  10   9 272.699 227.295   1
  -1 -10  -9 613.900 419.668   8
  -1 -10  -9 159.393 177.284   6
   1  10  10 1122.03 597.681   1
  -1 -10 -10 1207.65 658.044   8
  -1 -10 -10 945.869 440.645   6
   1  10  11-288.890 554.742   1
  -1 -10 -11-144.517 269.896   8
  -1 -10 -11 486.661 345.244   6
  -1 -10 -12-260.952 348.210   8
  -1 -10 -12-82.3383 65.1516   6
   1  10  13-45.4542 544.623   1
  -1 -10 -13 209.740 221.777   6
   1  10  14-263.332 779.071   1
  -1 -10 -14 267.295 229.793   6
   1  10  15 649.059 869.747   1
  -1 -10 -15 793.865 440.836   6
  -1 -10 -16 49.9787 80.9858   6
  -1 -10 -17 906.691 542.237   6
   1  11 -10-71.1168 231.139   5
   1  11  -9 1996.77 1054.76   5
   1  11  -8-147.774 569.908   5
  -1 -11   7-707.933 732.609   4
   1  11  -7-446.409 522.124   5
  -1 -11   6-340.341 262.672   4
   1  11  -6 1257.61 900.517   5
  -1 -11   5 779.137 895.450   4
   1  11  -5 393.709 482.317   5
   1  11  -4 2882.14 1381.90   5
  -1 -11   4 1753.84 1034.59   4
   1  11  -3 941.295 730.167   5
  -1 -11   3-36.1328 459.977   4
  -1 -11   2-124.847 636.458   4
   1  11  -2 448.587 360.101   5
   1  11  -1 894.888 776.939   5
  -1 -11   1 691.397 511.196   8
   1  11   0-141.044 600.303   5
  -1 -11   0-755.631 533.911   8
   1  11   1 1103.25 982.142   5
  -1 -11  -1 916.310 828.286   8
   1  11   2-1864.12 1256.08   5
  -1 -11  -2-57.0121 356.138   8
   1  11   3 1456.94 1442.96   5
  -1 -11  -3-198.137 361.806   8
   1  11   4 2503.90 1628.33   5
  -1 -11  -4 1123.46 795.809   8
   1  11   5-247.514 844.582   5
  -1 -11  -5 439.064 644.927   8
   1  11   6 86.4824 512.775   5
  -1 -11  -6-193.738 438.622   8
  -1 -11  -7-1226.08 699.457   8
  -1 -11  -8 66.9519 414.174   8
  -1 -11  -9-185.184 289.674   8
   1  11   9 99.9010 474.975   1
  -1 -11 -10 245.093 217.921   8
   1  11  10-329.562 826.348   1
  -1 -11 -11-81.5469 339.396   8
   1  11  11-703.796 692.433   1
   1  11  12 21.3329 305.698   1
   1  11  13 364.727 599.083   1
   1  12  -6-506.359 614.181   5
   1  12  -5-728.260 1013.57   5
   1  12  -4 3410.51 1438.41   5
   1  12  -3 260.479 480.356   5
   1  12  -2-672.786 645.942   5
  -1 -12   1-1340.51 1145.89   4
   1  12  -1-1006.63 876.613   5
   1  12   0 1219.18 1112.07   5
  -1 -12   0 2242.59 1122.68   8
   1  12   1 170.529 482.428   5
  -1 -12  -1 373.126 651.596   8
   1  12   2 1816.48 1328.35   5
  -1 -12  -2 660.363 840.815   8
   1  12   3 540.874 866.341   5
  -1 -12  -3 31.4095 164.805   8
   1  12   4 1211.45 1249.31   5
  -1 -12  -4-90.4494 410.291   8
   1  12   5 1090.31 1175.76   5
  -1 -12  -5-216.257 338.798   8
   1  12   6-195.086 496.029   5
  -1 -12  -6-643.292 551.959   8
   1  12   7 302.036 704.170   5
  -1 -12  -7 1104.47 804.012   8
  -1 -12  -8 780.112 552.358   8
  -1 -12  -9 184.877 317.926   8
   1  12   9 2015.02 1267.29   1
  -1 -12 -10-372.619 420.854   8
   1  12  10 462.742 658.667   1
   2 -11  -5-846.393 638.112   8
   2 -11  -4 627.142 596.515   8
   2 -11  -3-990.350 716.723   8
   2 -10 -13 451.998 435.145   8
  -2  10  13-145.037 220.527   2
   2 -10 -12 1743.17 921.583   8
  -2  10  12 1177.54 551.172   2
  -2  10  11 146.660 187.775   2
  -2  10  11-43.6677 208.129   1
  -2  10  10 69.0627 825.847   5
   2 -10 -10 590.389 645.668   8
  -2  10  10 335.173 193.438   2
  -2  10  10 1780.42 1149.84   1
  -2  10   9 1767.30 1328.02   5
   2 -10  -9 1146.73 724.860   8
  -2  10   9 2539.37 1229.20   1
  -2  10   8-90.7557 430.611   5
   2 -10  -8-611.936 570.603   8
  -2  10   8-1189.34 817.894   1
  -2  10   7 12.1688 467.568   5
   2 -10  -7 437.284 544.347   8
  -2  10   7 83.9525 538.767   1
  -2  10   6 2259.04 1323.82   5
   2 -10  -6 1680.22 1108.08   8
  -2  10   5 2076.85 1415.26   5
   2 -10  -5 768.950 738.432   8
  -2  10   4 2446.43 1606.96   5
   2 -10  -4 801.523 244.624   8
  -2  10   3 880.273 1152.03   5
   2 -10  -3 1075.86 760.389   8
  -2  10   2 2854.56 1607.98   5
   2 -10  -2 1004.12 789.747   8
  -2  10   1 1944.98 1334.87   5
   2 -10  -1 1318.76 720.305   8
  -2  10   0 192.216 592.813   5
   2 -10   0-664.156 568.254   8
  -2  10  -1 968.583 835.079   5
   2 -10   1-2267.61 1035.87   8
  -2  10  -2 1901.04 1204.96   5
   2 -10   2 674.000 696.900   8
  -2  10  -3 745.783 614.223   5
   2 -10   3 38.3429 213.741   8
  -2  10  -4 354.109 383.037   5
   2 -10   4-1208.65 783.203   8
  -2  10  -5-12.1376 510.194   5
   2 -10   5-55.1146 329.941   8
  -2  10  -6 1769.71 1125.29   5
   2 -10   6-63.9974 480.700   8
   2 -10   7 4.55910 203.129   4
   2  -9 -14-349.565 404.382   8
  -2   9  14-240.065 340.968   2
  -2   9  14 410.850 730.378   1
   2  -9 -13 182.103 180.651   8
  -2   9  13 1295.95 963.647   1
  -2   9  13 911.846 597.873   2
   2  -9 -12-330.607 386.388   8
  -2   9  12-490.123 429.196   2
  -2   9  12-7.40126 470.489   1
   2  -9 -11 2762.22 1069.52   8
  -2   9  11 2790.54 856.294   2
  -2   9  11 3903.88 1435.75   1
   2  -9 -10-609.825 640.980   8
  -2   9  10 186.237 249.686   2
  -2   9  10-101.235 564.844   1
   2  -9  -9-642.674 511.345   8
  -2   9   9 94.9486 79.9881   2
  -2   9   8-270.929 564.027   5
   2  -9  -8 211.431 347.613   8
  -2   9   8 533.649 362.877   2
  -2   9   8-82.1863 354.230   1
  -2   9   7 4097.76 2036.28   5
   2  -9  -7 1939.19 742.841   8
  -2   9   7 2208.94 647.256   2
  -2   9   7 2331.27 1066.57   1
  -2   9   6 308.290 951.401   5
   2  -9  -6-47.7042 338.750   8
  -2   9   6 1045.46 410.639   2
  -2   9   5 4150.56 1957.08   5
   2  -9  -5 1242.77 826.666   8
  -2   9   5 3291.58 758.750   2
  -2   9   4-98.4859 475.013   5
   2  -9  -4-426.773 692.091   8
  -2   9   4 156.082 114.715   2
  -2   9   3 4030.70 1760.34   5
   2  -9  -3 520.015 604.025   8
  -2   9   2 1777.11 1150.34   5
   2  -9  -2 895.380 821.196   8
  -2   9   1 4353.32 1754.47   5
   2  -9  -1 2135.03 1000.41   8
  -2   9   0 4618.65 1763.16   5
   2  -9   0 3089.11 1160.98   8
  -2   9  -1-164.307 749.789   5
   2  -9   1-454.257 328.671   8
  -2   9  -2 1257.67 972.792   5
   2  -9   2-488.248 739.162   8
  -2   9  -3 3758.67 1477.36   5
   2  -9   3 2879.46 1097.54   8
  -2   9  -4 1105.74 719.624   5
   2  -9   4 1064.65 577.064   8
  -2   9  -5-489.267 719.892   5
   2  -9   5 930.743 702.436   3
   2  -9   5 445.528 606.787   8
  -2   9  -6-76.9183 610.693   5
   2  -9   6-8.25369 351.422   8
   2  -9   7 665.168 848.021   4
  -2   9  -7 2034.25 1308.14   5
   2  -9   7 638.653 581.877   8
   2  -9   8-87.6712 419.298   4
  -2   9  -8 12.4899 511.694   5
  -2   9  -9 200.052 339.387   5
   2  -9   9 185.046 420.657   4
   2  -9  10-71.9461 806.065   4
  -2   9 -10-125.598 415.812   5
   2  -9  11 1243.25 922.947   4
  -2   8  17 2.70987 639.917   1
  -2   8  16-1272.37 1020.30   1
   2  -8 -15-704.921 527.644   8
  -2   8  15-1225.02 951.606   1
   2  -8 -14 457.121 383.502   8
  -2   8  14-1244.74 916.445   1
   2  -8 -13-22.0545 316.686   8
  -2   8  13 690.284 503.142   1
   2  -8 -12 1698.34 788.634   8
  -2   8  12 2207.83 1103.33   1
  -2   8  12 1395.59 598.355   2
   2  -8 -11 376.230 352.931   8
  -2   8  11 1197.44 772.631   1
  -2   8  11 767.601 357.107   2
   2  -8 -10 1582.13 858.634   8
  -2   8  10 2240.95 693.103   2
  -2   8  10 2075.93 1027.47   1
   2  -8  -9 5211.23 1392.50   8
  -2   8   9 8163.97 1918.62   1
  -2   8   9 8396.52 1330.42   2
   2  -8  -8 1513.37 819.969   8
  -2   8   8 1073.22 433.720   2
  -2   8   8 827.783 659.273   1
   2  -8  -7 9023.86 1750.23   8
  -2   8   7 9435.50 1328.25   2
  -2   8   7 9265.71 1999.87   1
  -2   8   6 735.971 1092.45   5
   2  -8  -6 489.375 474.448   8
  -2   8   6 704.657 310.627   2
  -2   8   5-180.526 325.933   5
   2  -8  -5 33.1773 569.827   8
  -2   8   5-346.693 316.065   2
  -2   8   4 1064.35 933.308   5
   2  -8  -4 620.151 298.240   8
  -2   8   4 299.325 191.053   2
  -2   8   3-587.644 1084.49   5
   2  -8  -3-390.520 381.996   8
  -2   8   3 109.177 65.9268   2
  -2   8   2 710.125 344.223   5
   2  -8  -2 1362.96 705.466   8
  -2   8   2 1433.61 445.103   2
  -2   8   1 3229.52 1666.58   5
   2  -8  -1 2864.39 1030.21   8
  -2   8   1 3096.29 634.194   2
  -2   8   0-996.050 990.544   5
   2  -8   0-46.0590 559.674   8
  -2   8   0-9.24452 47.5294   2
  -2   8  -1 1534.77 1097.97   5
   2  -8   1 560.911 167.557   8
  -2   8  -1 512.592 257.094   2
  -2   8  -2 232.755 649.084   5
   2  -8   2 548.394 535.774   8
  -2   8  -3-512.616 749.605   5
   2  -8   3 127.127 332.065   8
  -2   8  -4 1693.98 1013.84   5
   2  -8   4 364.482 391.328   8
  -2   8  -5 13780.4 2734.40   5
   2  -8   5 7648.79 1806.21   8
  -2   8  -6 4944.02 1623.55   5
   2  -8   6 6481.22 1702.53   3
   2  -8   6 1943.86 1125.27   8
  -2   8  -7 2140.88 1131.16   5
   2  -8   7 3434.15 1220.48   3
   2  -8   7 560.740 645.934   8
   2  -8   8 974.964 785.892   3
   2  -8   8 1409.21 1019.09   4
  -2   8  -8 932.656 842.185   5
   2  -8   9 505.698 416.734   4
  -2   8  -9 1843.60 971.968   5
   2  -8   9 1063.42 752.308   3
  -2   8 -10 1671.20 1076.45   5
   2  -8  10 407.550 490.204   4
   2  -8  11 645.351 662.187   4
  -2   8 -11-321.511 550.957   5
   2  -8  12 197.489 567.073   4
  -2   8 -12 444.041 643.849   5
   2  -8  13 1644.25 945.840   4
  -2   8 -13 3824.57 1453.18   5
  -2   7  18 3269.86 1829.25   1
   2  -7 -18 1387.46 698.679   6
  -2   7  17 237.499 928.317   1
   2  -7 -17-94.2439 143.068   6
  -2   7  16-7.24331 321.203   1
   2  -7 -16 690.281 485.315   6
  -2   7  15 317.862 620.601   1
   2  -7 -15-46.3741 426.616   8
   2  -7 -15 1023.60 534.242   6
  -2   7  14 1031.17 1017.20   1
   2  -7 -14 1304.37 712.742   8
   2  -7 -14 710.087 442.910   6
  -2   7  13-536.393 675.273   1
   2  -7 -13-308.043 309.842   8
   2  -7 -13 79.0771 175.362   6
  -2   7  12 2625.75 1184.32   1
   2  -7 -12 4127.70 1109.17   8
   2  -7 -12 3442.97 847.374   6
  -2   7  11-283.317 291.054   1
   2  -7 -11-323.100 385.792   8
   2  -7 -11-193.763 314.181   6
  -2   7  10 42118.8 4306.16   1
   2  -7 -10 43372.6 3613.27   8
   2  -7 -10 44907.3 2734.92   6
  -2   7   9 16933.5 1856.56   2
  -2   7   9 18094.8 2734.10   1
   2  -7  -9 18929.8 2376.75   8
   2  -7  -9 20567.0 1768.11   6
  -2   7   8 2393.86 1043.17   1
  -2   7   8 1529.48 525.002   2
   2  -7  -8 1632.77 601.758   8
   2  -7  -8 1705.67 483.360   6
  -2   7   7 432.410 269.310   2
  -2   7   7 138.529 376.336   1
   2  -7  -7-43.8950 308.945   8
   2  -7  -7 59.8274 110.308   6
  -2   7   6 2870.86 698.877   2
   2  -7  -6 2358.73 696.103   8
   2  -7  -6 2990.82 559.680   6
  -2   7   5 14321.1 3166.07   5
  -2   7   5 19394.0 1730.11   2
   2  -7  -5 17820.9 2274.96   8
   2  -7  -5 17424.2 1213.13   6
  -2   7   4-262.340 927.068   5
  -2   7   4-22.3887 122.328   2
   2  -7  -4-585.524 419.196   8
   2  -7  -4 112.398 116.084   6
  -2   7   3 681.675 800.075   5
  -2   7   3 1403.28 437.524   2
   2  -7  -3 279.361 404.059   8
  -2   7   2 27506.9 1866.40   2
   2  -7  -2 26021.6 2872.81   8
  -2   7   2 28643.1 4314.90   5
  -2   7   1 16437.7 3131.77   5
  -2   7   1 16746.2 1399.02   2
   2  -7  -1 13494.0 2126.21   8
  -2   7   0 24103.8 1582.01   2
   2  -7   0 17424.8 2439.61   8
  -2   7   0 24432.3 3794.20   5
  -2   7  -1 2077.11 1116.96   5
   2  -7   1 3904.17 1222.40   8
  -2   7  -1 2858.13 538.756   2
  -2   7  -2 50.2935 227.027   5
   2  -7   2-327.976 213.390   8
  -2   7  -2 94.7339 55.7705   2
  -2   7  -3 3040.30 1254.23   5
  -2   7  -3 3784.12 579.140   2
   2  -7   3 2673.69 1100.52   8
  -2   7  -4 16541.1 1199.93   2
   2  -7   4 11871.7 2146.55   8
  -2   7  -4 17742.3 2904.22   5
  -2   7  -5 8014.02 2002.84   5
  -2   7  -5 8662.60 844.501   2
   2  -7   5 5403.83 1348.08   8
  -2   7  -6-326.773 665.263   5
   2  -7   6 991.996 570.204   3
   2  -7   6 255.483 306.933   8
  -2   7  -7 168.759 206.736   5
   2  -7   7 1036.14 731.647   8
   2  -7   8 6259.89 1654.78   3
  -2   7  -8 6871.74 1857.62   5
   2  -7   8 2569.49 1298.24   4
   2  -7   8 1776.97 872.939   8
   2  -7   9 1969.16 1011.21   4
  -2   7  -9 3971.74 1351.86   5
   2  -7   9 3996.10 1244.20   3
   2  -7  10 226.582 460.961   3
   2  -7  10 933.070 910.754   4
  -2   7 -10 430.615 421.371   5
  -2   7 -11-428.673 421.008   5
   2  -7  11 539.286 476.616   3
   2  -7  11-382.625 552.557   4
   2  -7  12 15541.3 2976.24   3
  -2   7 -12 20190.8 3124.46   5
   2  -7  13 3593.83 1326.82   4
  -2   7 -13 6380.69 1759.75   5
  -2   7 -14 4817.86 1524.73   5
  -2   7 -15 2589.88 1184.02   5
  -2   6  19 722.270 1012.57   1
  -2   6  18 1703.35 889.624   1
   2  -6 -18 1629.98 756.145   6
  -2   6  17 31.5107 641.643   1
   2  -6 -17 556.836 493.821   6
  -2   6  16 2942.41 1578.55   1
   2  -6 -16 3285.48 1116.73   8
   2  -6 -16 3231.94 986.359   6
  -2   6  15 4155.39 1612.47   1
   2  -6 -15 3221.91 1030.62   8
   2  -6 -15 4198.71 1139.12   6
  -2   6  14 3705.54 1454.00   1
   2  -6 -14 3381.90 1116.12   8
   2  -6 -14 5223.03 1157.90   6
  -2   6  13 3527.99 1469.19   1
   2  -6 -13 1069.43 601.011   8
   2  -6 -13 3044.23 846.124   6
  -2   6  12 3814.93 1482.75   1
   2  -6 -12 3340.61 940.681   8
   2  -6 -12 3863.21 884.545   6
  -2   6  11 5005.56 1507.09   1
   2  -6 -11 3792.05 982.256   8
   2  -6 -11 6231.42 1098.25   6
  -2   6  10 2482.80 991.662   1
   2  -6 -10 3524.88 955.988   8
   2  -6 -10 4413.87 860.172   6
  -2   6   9-523.659 746.431   1
   2  -6  -9-132.836 494.407   8
   2  -6  -9-25.6796 135.738   6
  -2   6   8-209.702 354.292   1
   2  -6  -8 552.888 290.221   8
   2  -6  -8-119.921 228.536   6
  -2   6   7 9328.59 1268.18   2
  -2   6   7 10470.1 1854.18   1
   2  -6  -7 10241.5 1617.36   8
  -2   6   7 10674.0 1034.76   7
   2  -6  -7 10083.9 1099.63   6
  -2   6   6 101.564 233.587   2
  -2   6   6 301.748 367.886   1
   2  -6  -6-182.593 149.144   8
  -2   6   6 255.674 187.729   7
   2  -6  -6 59.1460 80.8783   6
  -2   6   5 167.714 131.395   2
   2  -6  -5 46.4187 155.173   8
   2  -6  -5 42.5416 80.4661   6
  -2   6   4 6839.88 2171.17   5
  -2   6   4 8417.60 1086.32   2
   2  -6  -4 11806.7 1707.50   8
   2  -6  -4 9136.20 792.365   6
  -2   6   3 741.473 807.010   5
  -2   6   3 167.744 153.547   2
   2  -6  -3 195.263 370.586   8
   2  -6  -3 121.888 71.6897   6
  -2   6   2 36638.4 2039.27   2
   2  -6  -2 36918.0 3067.67   8
   2  -6  -2 34538.3 1291.07   6
  -2   6   2 35985.6 4574.42   5
  -2   6   1 1533.33 987.701   5
  -2   6   1 1302.35 402.525   2
   2  -6  -1 1081.61 480.934   8
   2  -6  -1 1499.66 233.071   6
  -2   6   0 10534.5 2303.89   5
   2  -6   0 7611.32 1516.51   8
  -2   6   0 8164.39 912.057   2
  -2   6  -1 3209.06 1134.18   5
   2  -6   1 2819.13 1037.15   8
  -2   6  -1 4655.54 654.565   2
  -2   6  -2 8935.09 2040.88   5
   2  -6   2 7173.20 1422.35   8
  -2   6  -2 9007.26 893.278   2
  -2   6  -3 767.129 697.107   5
   2  -6   3 428.197 423.040   8
  -2   6  -3-114.943 138.163   2
  -2   6  -4-22.2646 212.263   5
  -2   6  -4 175.215 174.664   9
  -2   6  -4 111.384 131.023   2
  -2   6  -5 7749.90 791.461   2
  -2   6  -5 9655.86 2012.19   5
  -2   6  -5 8393.29 1118.70   9
   2  -6   5 6141.12 1373.44   8
  -2   6  -6 3491.91 1314.45   5
   2  -6   6 2409.79 941.031   3
   2  -6   6 449.614 362.854   8
  -2   6  -6 2059.39 575.531   9
   2  -6   7-145.667 389.449   3
  -2   6  -7-347.498 449.102   5
   2  -6   7-310.316 577.326   8
  -2   6  -8 1139.13 604.332   5
   2  -6   8 1190.49 673.918   3
   2  -6   8 574.733 513.643   8
  -2   6  -9 115.799 411.683   5
   2  -6   9 1132.99 893.582   3
   2  -6   9 525.960 497.006   4
  -2   6 -10 920.772 494.811   5
   2  -6  10 1251.09 784.776   3
   2  -6  10 1792.48 920.659   4
   2  -6  11 2025.46 1030.89   4
  -2   6 -11 3040.86 1105.75   5
   2  -6  11 3729.29 1353.86   3
   2  -6  12 3929.34 1437.19   3
   2  -6  12 2968.99 1011.94   4
  -2   6 -12 5101.64 1480.89   5
   2  -6  13 1583.33 659.793   4
   2  -6  13 2380.30 1234.35   3
  -2   6 -13 2944.30 1098.17   5
   2  -6  14 1230.55 650.748   3
   2  -6  14 880.938 707.018   4
  -2   6 -14 1764.79 885.617   5
   2  -6  15-1364.98 970.231   3
  -2   6 -15-644.546 592.130   5
  -2   6 -16 2885.44 1171.98   5
  -2   5  20 1648.42 1357.05   1
  -2   5  19 382.511 281.839   1
   2  -5 -19-67.2928 209.200   6
  -2   5  18 1016.02 811.204   1
   2  -5 -18 672.823 516.765   6
  -2   5  17-749.547 870.927   1
   2  -5 -17 562.866 388.437   6
  -2   5  16-227.597 1037.58   1
   2  -5 -16 633.882 427.399   8
   2  -5 -16-157.664 321.618   6
  -2   5  15 2600.09 1370.08   1
   2  -5 -15 2723.15 976.557   8
   2  -5 -15 4338.01 1143.42   6
  -2   5  14 3148.37 1535.82   1
   2  -5 -14 1237.54 670.992   8
   2  -5 -14 1912.86 748.138   6
  -2   5  13 488.089 271.479   1
   2  -5 -13 637.484 429.810   8
   2  -5 -13 879.507 461.561   6
  -2   5  12 194.954 356.932   1
   2  -5 -12 865.446 556.225   8
   2  -5 -12 1792.54 691.984   6
  -2   5  11-11.7763 233.609   1
   2  -5 -11-14.0797 216.341   8
   2  -5 -11 312.945 270.708   6
  -2   5  10 10604.6 2051.51   1
   2  -5 -10 8744.15 1537.32   8
   2  -5 -10 8711.84 1271.61   6
  -2   5   9 3762.59 1209.50   1
   2  -5  -9 2772.77 765.964   8
   2  -5  -9 3170.16 694.034   6
  -2   5   8 3617.70 1057.66   1
   2  -5  -8 3698.46 931.951   8
   2  -5  -8 2995.83 643.919   6
  -2   5   8 3566.55 658.612   7
  -2   5   7-457.103 376.717   1
   2  -5  -7 72.0239 181.471   8
   2  -5  -7 32.1574 70.0214   6
  -2   5   7-191.542 195.219   7
  -2   5   6 6232.84 975.440   2
  -2   5   6 6999.37 1357.50   1
   2  -5  -6 8556.40 1385.24   8
  -2   5   6 7421.43 784.335   7
   2  -5  -6 6174.75 794.049   6
  -2   5   5 1453.23 470.463   2
   2  -5  -5 1722.05 570.493   8
  -2   5   5 1942.74 373.680   7
   2  -5  -5 1880.63 402.534   6
  -2   5   4 1335.95 414.144   2
   2  -5  -4 1752.47 613.698   8
   2  -5  -4 1772.34 366.126   6
  -2   5   3 3958.18 1487.80   5
  -2   5   3 4207.51 705.546   2
   2  -5  -3 4551.48 983.113   8
   2  -5  -3 3976.40 460.027   6
  -2   5   2 101.208 450.323   5
  -2   5   2 126.222 84.8760   2
   2  -5  -2 502.061 455.777   8
   2  -5  -2 225.323 96.7435   6
  -2   5   1 4766.75 1580.94   5
  -2   5   1 4126.76 623.345   2
   2  -5  -1 3400.26 935.613   8
   2  -5  -1 4648.25 761.624   7
   2  -5  -1 4277.89 368.185   6
  -2   5   0 6925.36 1803.74   5
  -2   5   0 7265.25 826.862   2
   2  -5   0 7208.16 1226.42   8
   2  -5   0 7447.54 1037.42   7
  -2   5  -1-109.011 547.082   5
   2  -5   1 581.986 471.852   8
  -2   5  -1 918.348 299.662   2
  -2   5  -2 248.327 228.478   5
  -2   5  -2-44.5273 161.938   2
   2  -5   2-158.627 226.047   8
  -2   5  -3 874.786 565.192   5
  -2   5  -3 551.534 191.996   2
   2  -5   3 834.769 446.217   8
  -2   5  -3 771.377 117.341   6
  -2   5  -4 5697.70 1445.27   5
  -2   5  -4 5676.86 659.661   2
   2  -5   4 5475.34 1260.27   8
  -2   5  -4 6409.18 852.781   9
  -2   5  -4 6311.58 428.175   6
  -2   5  -5 6516.71 706.809   2
  -2   5  -5 6686.74 1585.27   5
  -2   5  -5 6133.86 843.766   9
   2  -5   5 5024.27 1204.66   8
  -2   5  -5 6448.79 534.377   6
  -2   5  -6 382.622 307.603   5
   2  -5   6 296.856 450.080   3
  -2   5  -6 197.315 116.076   9
   2  -5   6-47.0019 344.162   8
  -2   5  -7 2193.62 929.334   5
   2  -5   7 1766.78 737.050   3
   2  -5   7 1372.61 711.718   8
  -2   5  -7 2490.36 563.296   9
  -2   5  -8 616.251 619.549   5
   2  -5   8 38.2946 291.293   3
   2  -5   8 786.768 670.905   8
  -2   5  -8 10.5189 148.652   9
  -2   5  -9 1768.47 746.339   5
   2  -5   9 1879.80 793.990   4
   2  -5   9 2790.35 1044.24   3
  -2   5  -9 3063.50 730.870   9
   2  -5  10 1128.93 666.226   4
   2  -5  10 2846.37 1152.53   3
  -2   5 -10 2976.79 1093.36   5
   2  -5  11 5214.83 1533.85   3
   2  -5  11 3148.46 1116.66   4
  -2   5 -11 7036.07 1659.22   5
   2  -5  12-12.3164 412.353   3
   2  -5  12-461.422 475.612   4
  -2   5 -12 454.404 377.625   5
   2  -5  13 1421.22 761.662   4
   2  -5  13 1929.56 1026.90   3
  -2   5 -13 1906.33 878.588   5
   2  -5  14 1144.44 574.370   4
   2  -5  14 1987.18 1072.08   3
  -2   5 -14 902.885 713.545   5
   2  -5  15-551.613 621.506   3
  -2   5 -15 190.814 256.956   5
  -2   5 -16 303.621 295.387   5
  -2   5 -17 322.137 350.654   5
  -2   5 -18 479.868 423.332   5
  -2   4  20 297.688 385.342   1
  -2   4  19-816.951 762.102   1
   2  -4 -19 657.011 549.000   6
  -2   4  18-1225.92 1413.23   1
   2  -4 -18 194.743 330.152   6
  -2   4  17 1100.19 995.659   1
   2  -4 -17 845.724 488.894   8
   2  -4 -17 2152.73 936.443   6
  -2   4  16-283.302 824.533   1
   2  -4 -16 783.332 596.485   8
   2  -4 -16 1007.96 640.245   6
  -2   4  15 4981.35 1929.89   1
   2  -4 -15 2417.75 922.208   8
   2  -4 -15 2876.47 904.173   6
  -2   4  14 966.877 799.299   1
   2  -4 -14 524.606 507.460   8
   2  -4 -14 999.242 698.065   6
   2  -4 -13 457.910 399.215   8
   2  -4 -13 1201.65 561.558   6
  -2   4  12-165.489 466.672   1
   2  -4 -12 463.234 395.571   8
   2  -4 -12 265.937 370.646   6
  -2   4  11 818.947 596.325   1
   2  -4 -11 908.564 359.024   8
   2  -4 -11 979.416 451.261   6
  -2   4  10-354.107 281.773   1
   2  -4 -10 428.926 323.213   8
   2  -4 -10-217.689 224.854   6
  -2   4   9 1045.13 597.182   1
   2  -4  -9 676.733 343.043   8
   2  -4  -9 965.910 433.614   6
  -2   4   8 1068.96 587.001   1
   2  -4  -8 1990.20 581.346   8
   2  -4  -8 1576.63 503.338   6
  -2   4   7 6620.03 1340.84   1
   2  -4  -7 6728.94 1136.27   8
   2  -4  -7 5679.73 889.433   6
  -2   4   6 1907.72 701.698   1
   2  -4  -6 2505.38 674.415   8
   2  -4  -6 2966.91 607.203   6
  -2   4   6 2580.15 454.455   7
  -2   4   5 917.931 468.508   1
   2  -4  -5 831.995 470.283   8
  -2   4   5 400.992 138.562   7
   2  -4  -5 390.894 127.919   6
  -2   4   4 28.2355 160.259   2
   2  -4  -4 245.353 324.040   8
   2  -4  -4 306.880 159.624   6
  -2   4   4 565.556 179.008   7
  -2   4   3 193.736 223.876   2
   2  -4  -3 245.870 124.691   6
  -2   4   2 1193.18 626.159   5
  -2   4   2 2560.01 491.376   2
   2  -4  -2 2131.30 557.076   8
   2  -4  -2 2598.18 317.339   6
  -2   4   1 74.5301 413.662   5
  -2   4   1 549.488 261.461   2
   2  -4  -1 273.632 137.851   7
   2  -4  -1 401.128 92.5085   6
  -2   4   0 9364.95 1898.82   5
  -2   4   0 9992.26 911.908   2
   2  -4   0 10107.5 1392.35   8
   2  -4   0 10349.6 1062.41   7
  -2   4  -1 2846.29 972.626   5
  -2   4  -1 3462.75 519.763   2
   2  -4   1 3211.40 826.962   8
   2  -4   1 3157.33 650.008   7
  -2   4  -2 9507.60 1822.32   5
  -2   4  -2 8907.43 808.936   2
   2  -4   2 8496.40 1273.14   8
  -2   4  -3 835.497 641.368   5
  -2   4  -3 1611.56 345.706   2
   2  -4   3 1281.35 503.212   8
  -2   4  -3 1305.05 348.685   9
  -2   4  -3 1236.13 142.781   6
  -2   4  -4 629.889 691.797   5
  -2   4  -4 536.387 199.062   2
   2  -4   4 458.820 458.710   8
  -2   4  -4 340.506 171.213   9
  -2   4  -4 570.783 132.559   6
  -2   4  -5 14969.7 1019.89   2
   2  -4   5 10821.7 1717.81   8
  -2   4  -5 15112.8 1168.37   9
  -2   4  -5 16201.0 2270.44   5
   2  -4   6 41.5308 318.233   3
  -2   4  -6-351.872 507.774   5
   2  -4   6 108.712 191.940   8
  -2   4  -6-222.470 172.694   9
  -2   4  -7 1211.86 651.597   5
   2  -4   7 1011.34 547.306   3
   2  -4   7 695.761 568.716   8
  -2   4  -7 1309.42 411.669   9
   2  -4   8 7434.69 1596.43   3
   2  -4   8 4119.48 1190.86   4
  -2   4  -8 9511.55 1684.61   5
  -2   4  -8 8405.97 1047.90   9
   2  -4   8 6713.77 1317.46   8
   2  -4   9 884.396 548.649   4
  -2   4  -9 2247.40 768.725   5
   2  -4   9 1837.67 980.160   3
   2  -4   9 566.169 1258.74   1
  -2   4  -9 1943.04 557.663   9
   2  -4  10 1167.06 616.662   3
   2  -4  10 169.469 257.068   4
   2  -4  10 414.468 640.959   1
  -2   4 -10 275.436 291.548   9
  -2   4 -10 304.385 350.924   5
   2  -4  11 3323.67 1020.37   4
   2  -4  11 3115.77 1128.33   3
   2  -4  11 2320.12 1510.62   1
  -2   4 -11 5686.72 1038.81   9
  -2   4 -11 7206.19 1588.12   5
   2  -4  12 20.7972 713.139   3
   2  -4  12 573.691 396.426   4
   2  -4  12-273.016 1070.25   1
  -2   4 -12-118.607 188.047   9
  -2   4 -12 187.505 266.737   5
   2  -4  13 639.832 669.193   1
   2  -4  13 1652.73 924.657   3
   2  -4  13 1579.60 712.099   4
  -2   4 -13 1554.12 667.903   5
   2  -4  14 3734.44 1942.16   1
   2  -4  14 1401.57 705.976   4
   2  -4  14 1069.20 710.081   3
  -2   4 -14 1592.56 838.793   5
   2  -4  15-1163.92 1680.25   1
   2  -4  15 616.459 643.717   3
  -2   4 -15-236.937 343.220   6
  -2   4 -15 8.19226 457.989   5
   2  -4  16 3645.34 2234.48   1
  -2   4 -16 1161.58 579.726   6
  -2   4 -16 1542.47 776.323   5
   2  -4  17 752.756 583.661   1
  -2   4 -17 29.0003 272.704   5
  -2   4 -18-368.757 504.689   5
  -2   4 -19 2639.04 1105.32   5
  -2   3  20 1462.44 1511.52   1
  -2   3  19 241.313 353.202   1
   2  -3 -19-196.461 275.502   6
  -2   3  18 400.831 1492.29   1
   2  -3 -18-102.067 146.250   6
  -2   3  17 462.383 1023.82   1
   2  -3 -17 328.827 495.291   8
   2  -3 -17 1491.82 771.133   6
  -2   3  16-315.402 543.396   1
   2  -3 -16 756.100 529.253   8
   2  -3 -16-87.4905 412.664   6
  -2   3  15-162.302 549.636   1
   2  -3 -15-295.681 316.143   8
  -2   3  14 124.447 472.449   1
   2  -3 -14 915.682 453.010   8
  -2   3  13 467.892 757.688   1
   2  -3 -13-85.4371 295.542   8
  -2   3  12 1031.01 415.840   1
   2  -3 -12 330.983 208.765   8
  -2   3  11 347.149 266.759   1
   2  -3 -11-344.532 413.903   8
  -2   3  10 3639.49 1269.10   1
   2  -3 -10 3248.54 789.402   8
  -2   3   9 2511.39 931.218   1
   2  -3  -9 3249.96 810.340   8
  -2   3   8 16903.2 2254.02   1
   2  -3  -8 18494.9 1862.90   8
  -2   3   7 3408.49 941.648   1
   2  -3  -7 3170.41 736.175   8
  -2   3   6 9931.16 1497.54   1
   2  -3  -6 11627.9 1350.43   8
  -2   3   5 2979.17 802.069   1
   2  -3  -5 3068.59 662.960   8
  -2   3   4 221.085 150.621   1
  -2   3   4 6.65016 152.075   2
   2  -3  -4 398.074 359.073   8
   2  -3  -4 532.126 285.234   6
  -2   3   4 125.547 81.7776   7
  -2   3   3 6772.11 838.118   2
   2  -3  -3 7403.55 980.674   8
   2  -3  -3 6565.14 662.552   6
  -2   3   2 1722.34 622.160   5
  -2   3   2 2685.87 496.233   2
   2  -3  -2 3242.98 659.170   8
  -2   3   2 2737.61 542.245   9
   2  -3  -2 2425.33 333.823   6
  -2   3   1 20575.1 1248.80   2
   2  -3  -1 23515.8 1803.40   8
  -2   3   1 19397.9 1294.51   9
  -2   3   1 21410.0 2617.10   5
   2  -3  -1 20576.0 698.420   6
   2  -3  -1 21455.6 1101.90   7
  -2   3   0-12.9578 209.829   5
  -2   3   0 231.662 119.476   2
   2  -3   0 160.695 326.989   8
   2  -3   0 145.792 102.536   7
  -2   3  -1 6119.68 1368.17   5
   2  -3   1 5265.79 897.612   8
  -2   3  -1 6239.39 665.963   2
  -2   3  -2 1179.98 528.123   5
  -2   3  -2 1121.88 271.405   2
   2  -3   2 1107.28 391.769   8
  -2   3  -3 23584.6 1231.66   2
   2  -3   3 23148.0 1889.29   8
  -2   3  -3 26079.9 1247.92   9
  -2   3  -3 26023.2 2601.04   5
  -2   3  -4 9270.53 1512.26   5
  -2   3  -4 8506.11 717.881   9
   2  -3   4 6800.92 1041.98   8
  -2   3  -4 9376.75 764.658   2
   2  -3   5-98.0283 427.554   3
  -2   3  -5 150.468 337.007   5
   2  -3   5 317.026 285.009   8
  -2   3  -5 302.714 147.650   9
  -2   3  -5 386.841 170.173   2
   2  -3   6 274.957 438.649   3
  -2   3  -6 555.675 359.830   5
  -2   3  -6 240.855 141.628   9
   2  -3   6 166.554 273.331   8
   2  -3   6 234.712 393.250   1
   2  -3   7 725.412 393.795   3
  -2   3  -7-100.051 328.267   5
   2  -3   7-89.6071 1030.74   1
  -2   3  -7 212.880 200.870   9
   2  -3   7-71.3102 268.787   8
   2  -3   8 14657.8 2149.89   3
   2  -3   8 16849.4 3321.67   1
  -2   3  -8 14103.7 1282.64   9
  -2   3  -8 16146.5 2071.02   5
   2  -3   9 59.9314 172.880   3
   2  -3   9-39.0082 298.951   4
   2  -3   9-492.550 1280.74   1
  -2   3  -9 75.1146 196.363   9
  -2   3  -9-332.133 259.553   5
   2  -3  10 3507.43 1157.67   3
   2  -3  10 3097.15 940.748   4
   2  -3  10 1862.64 1710.78   1
  -2   3 -10 3399.27 742.715   9
  -2   3 -10 3845.50 1060.64   5
   2  -3  11-482.394 454.181   3
   2  -3  11-145.431 237.996   4
   2  -3  11-769.829 957.323   1
  -2   3 -11 574.091 325.235   9
  -2   3 -11-232.041 232.719   5
   2  -3  12 1052.45 725.614   3
   2  -3  12 515.835 340.804   4
   2  -3  12 2307.54 1681.07   1
  -2   3 -12 1074.47 481.339   9
  -2   3 -12 1864.70 769.572   5
   2  -3  13 11615.7 2530.78   3
   2  -3  13 8415.59 1471.99   4
   2  -3  13 11083.8 3316.38   1
  -2   3 -13 10655.8 1517.18   9
  -2   3 -13 12356.8 2032.21   5
   2  -3  14-253.894 289.265   3
   2  -3  14-47.3648 362.284   4
   2  -3  14 418.187 481.110   1
  -2   3 -14 242.788 142.932   9
  -2   3 -14 115.856 288.243   5
   2  -3  15 8400.72 3217.11   1
  -2   3 -15 7572.90 1374.88   9
  -2   3 -15 6236.61 1303.40   6
  -2   3 -15 9089.98 1843.08   5
   2  -3  16 2878.71 2448.15   1
  -2   3 -16 4701.10 1349.80   5
  -2   3 -16 2270.09 878.136   6
   2  -3  17 11319.1 4245.07   1
  -2   3 -17 10596.5 1996.85   5
  -2   3 -17 9505.78 1732.08   6
   2  -3  18 21.6783 611.011   1
  -2   3 -18 474.112 277.483   5
  -2   3 -18 647.700 529.913   6
  -2   3 -19-379.444 453.541   6
  -2   3 -20 372.625 499.319   6
  -2   2  20 2223.15 1869.01   1
  -2   2  19 419.044 692.926   1
   2  -2 -19-75.3710 382.964   6
  -2   2  18-1527.77 1534.57   1
  -2   2  17 668.642 911.334   1
   2  -2 -17-749.009 609.033   8
   2  -2 -17-118.385 209.970   9
  -2   2  16 6623.83 2310.74   1
   2  -2 -16 5552.85 1559.21   9
   2  -2 -16 5258.77 1399.85   8
  -2   2  15-994.271 1026.17   1
   2  -2 -15 233.595 524.161   9
  -2   2  14 1825.06 1061.34   1
   2  -2 -14 1944.81 971.360   9
  -2   2  13-110.226 234.770   1
   2  -2 -13-438.914 476.215   9
  -2   2  12 1043.08 691.629   1
   2  -2 -12 253.897 334.432   9
  -2   2  11-472.020 385.810   1
   2  -2 -11-237.675 487.106   9
  -2   2  10-865.186 791.723   1
   2  -2 -10-86.5755 326.035   9
  -2   2   9 5488.13 1439.02   1
   2  -2  -9 4286.11 1028.04   9
   2  -2  -9 3604.01 850.186   8
  -2   2   8 32773.8 3239.55   1
   2  -2  -8 37598.7 2800.73   9
   2  -2  -8 38630.1 2619.40   8
  -2   2   7 9485.25 1576.66   1
   2  -2  -7 12045.9 1389.12   8
   2  -2  -7 11345.6 1479.44   9
  -2   2   6 8838.14 1407.41   1
   2  -2  -6 8850.31 1234.00   8
   2  -2  -6 8288.99 1146.34   9
  -2   2   5 3448.24 789.617   1
   2  -2  -5 3339.16 742.976   8
   2  -2  -5 3741.58 744.234   9
  -2   2   4 16260.0 1453.74   1
   2  -2  -4 17494.4 1526.45   8
   2  -2  -4 16390.5 1432.58   9
  -2   2   3 563.676 125.466   2
  -2   2   3 1128.60 351.407   1
   2  -2  -3 1197.62 432.927   8
   2  -2  -3 447.133 313.622   9
  -2   2   3 567.378 251.502   9
  -2   2   2 5638.91 644.556   2
   2  -2  -2 7193.55 889.339   8
  -2   2   2 6277.48 738.536   9
  -2   2   1 38713.6 1611.88   2
   2  -2  -1 35279.0 1608.02   2
   2  -2  -1 38167.0 2030.97   8
  -2   2   1 37442.3 1570.43   9
  -2   2   1 37469.7 3078.87   5
  -2   2   0 3061.91 806.438   5
  -2   2   0 2254.61 372.905   2
   2  -2   0 2661.46 417.026   2
  -2   2   0 2333.74 338.422   9
   2  -2   0 1844.75 455.010   8
  -2   2  -1 105934. 2459.04   2
   2  -2   1 103864. 2526.39   2
  -2   2  -1 95063.4 4979.69   1
   2  -2   1 101225. 3348.37   8
  -2   2  -2 11255.9 792.204   2
   2  -2   2 12823.9 893.082   2
  -2   2  -2 11181.2 1801.33   1
   2  -2   2 11395.0 1163.23   8
  -2   2  -2 10736.6 1472.07   5
  -2   2  -3-169.859 144.232   5
  -2   2  -3 225.396 148.331   1
  -2   2  -3 10.5628 73.1894   2
   2  -2   3-56.0902 81.7551   2
   2  -2   3-158.731 221.652   8
  -2   2  -3 65.4320 35.3860   9
  -2   2  -3-25.4421 43.8051   6
   2  -2   4 10551.9 2086.54   1
  -2   2  -4 12360.5 839.909   2
   2  -2   4 9870.44 1143.38   8
  -2   2  -4 11076.2 667.314   9
  -2   2  -4 9385.81 651.589   6
  -2   2  -4 11774.4 1588.57   5
   2  -2   5 16373.9 2018.56   3
   2  -2   5 17720.0 2739.19   1
  -2   2  -5 14959.1 923.499   9
   2  -2   5 14225.9 1446.18   8
  -2   2  -5 17558.9 1854.50   5
   2  -2   6 11658.2 1626.93   3
   2  -2   6 10186.6 2150.73   1
   2  -2   6 10777.8 1295.07   8
  -2   2  -6 10350.2 890.590   9
   2  -2   6 10906.2 1004.59   9
  -2   2  -6 10628.3 1511.07   5
   2  -2   7 5275.94 1203.43   3
   2  -2   7 5387.28 1869.28   1
  -2   2  -7 4988.48 702.088   9
   2  -2   7 4593.18 713.494   9
   2  -2   7 2656.98 744.010   8
  -2   2  -7 5711.64 1082.42   5
   2  -2   8-57.8153 309.986   3
   2  -2   8 274.337 342.756   4
   2  -2   8 327.226 446.446   1
  -2   2  -8 404.049 242.870   9
  -2   2  -8 189.970 376.671   5
   2  -2   9 5257.47 1365.70   3
   2  -2   9 4156.05 939.326   4
   2  -2   9 4446.33 1716.16   1
  -2   2  -9 4921.87 829.973   9
  -2   2  -9 6151.02 1247.29   5
   2  -2  10 5412.98 1022.74   4
   2  -2  10 5421.57 1361.52   3
   2  -2  10 8902.66 2543.48   1
  -2   2 -10 6177.65 1011.33   9
  -2   2 -10 7763.00 1381.16   5
   2  -2  11 283.088 413.283   3
   2  -2  11 759.166 373.313   4
   2  -2  11 196.545 871.723   1
  -2   2 -11 195.000 190.466   9
  -2   2 -11 1315.75 611.013   5
   2  -2  12-13.9294 140.443   4
   2  -2  12 15.5057 321.256   3
   2  -2  12-358.908 936.039   1
  -2   2 -12-299.484 314.286   9
  -2   2 -12-579.198 459.220   5
   2  -2  13 9831.76 2264.88   3
   2  -2  13 10411.2 1382.24   4
   2  -2  13 8607.26 2896.10   1
  -2   2 -13 12198.9 1604.52   9
  -2   2 -13 11675.4 1859.50   5
   2  -2  14 7710.91 2042.41   3
   2  -2  14 7718.30 1224.73   4
   2  -2  14 6646.86 2701.20   1
  -2   2 -14 6423.41 1223.07   9
  -2   2 -14 7659.58 1342.99   6
  -2   2 -14 7926.22 1559.89   5
   2  -2  15 18665.3 4609.14   1
  -2   2 -15 17550.5 2182.71   9
  -2   2 -15 18304.6 2187.91   6
  -2   2 -15 21994.0 2650.98   5
   2  -2  16 2698.66 2026.12   1
  -2   2 -16 2146.25 850.111   9
  -2   2 -16 2322.23 858.964   5
  -2   2 -16 2228.48 823.075   6
   2  -2  17 81.1357 747.127   1
  -2   2 -17-181.893 296.955   9
  -2   2 -17 208.434 236.793   6
   2  -2  18-532.314 1205.45   1
  -2   2 -18 526.931 481.704   6
   2  -2  19 1698.17 1956.97   1
  -2   2 -19 917.518 650.507   6
  -2   2 -20 774.932 574.666   6
  -2   1  20 3250.42 2090.50   1
   2  -1 -20 3117.38 1250.26   9
  -2   1  19 303.881 958.877   1
   2  -1 -19 362.089 703.776   9
  -2   1  18-333.435 1225.44   1
   2  -1 -18 128.641 195.953   9
  -2   1  17 2029.24 1492.07   1
   2  -1 -17-21.6669 465.208   9
  -2   1  16 1008.45 1391.73   1
   2  -1 -16 1517.49 828.913   9
  -2   1  15-301.854 627.801   1
   2  -1 -15 1040.85 733.454   9
  -2   1  14 944.227 631.197   1
   2  -1 -14 1210.12 473.322   9
  -2   1  13 604.521 702.547   1
   2  -1 -13 147.542 379.280   9
  -2   1  12-523.047 612.371   1
   2  -1 -12 299.553 538.409   9
  -2   1  11 6704.32 1906.08   1
   2  -1 -11 5854.27 1270.61   9
  -2   1  10 496.991 967.362   1
   2  -1 -10 774.936 386.693   9
  -2   1   9 2862.86 1154.75   1
   2  -1  -9 2553.14 822.429   9
  -2   1   8 312.882 189.659   1
   2  -1  -8 289.671 343.419   9
  -2   1   7 4168.29 1141.99   1
   2  -1  -7 4320.28 893.692   9
  -2   1   6 42124.6 3125.94   1
   2  -1  -6 42234.9 2759.80   9
  -2   1   5 1357.90 474.949   1
   2  -1  -5 1562.76 481.466   1
   2  -1  -5 2349.81 604.711   9
   2  -1  -4 1224.34 378.650   1
  -2   1   4 1045.08 431.680   1
  -2   1   4 2030.88 486.318   9
   2  -1  -4 1436.92 380.656   9
  -2   1   3 15587.1 1208.53   1
   2  -1  -3 17530.7 1308.95   9
   2  -1  -3 18283.6 1380.20   8
  -2   1   3 17864.6 1293.54   9
  -2   1   2 20771.4 1190.65   2
  -2   1   2 21369.3 1172.87   1
  -2   1   2 21315.7 1269.03   9
   2  -1  -2 20533.8 1246.88   9
   2  -1  -2 21233.9 1435.68   8
  -2   1   1 119807. 2632.04   2
   2  -1  -1 116338. 2713.62   2
  -2   1   1 120923. 3252.95   8
   2  -1  -1 118924. 2542.02   9
  -2   1   1 113262. 2564.95   9
   2  -1  -1 115215. 3203.00   8
  -2   1   1 108995. 4307.70   5
   2  -1   0 374709. 4450.90   2
  -2   1   0 388314. 4544.84   2
   2  -1   0 395141. 5640.60   8
  -2   1   0 381710. 3863.13   9
  -2   1   0 412716. 5777.43   8
   2  -1   0 405389. 3700.66   9
   2  -1   0 391225. 8300.34   5
  -2   1   0 433391. 7872.05   5
  -2   1  -1 27278.4 1141.85   2
   2  -1   1 30791.5 1276.18   2
  -2   1  -1 27241.1 2009.76   1
   2  -1   1 26097.8 1424.56   8
  -2   1  -1 30372.0 1496.70   8
  -2   1  -1 26536.8 1898.64   5
   2  -1   1 29983.1 2199.66   5
   2  -1   2 47364.8 1527.57   2
  -2   1  -2 49022.8 3029.07   1
   2  -1   2 46621.4 2992.90   1
  -2   1  -2 49415.3 1549.72   2
   2  -1   2 47275.1 1926.75   8
  -2   1  -2 51723.3 1916.99   8
  -2   1  -2 47097.9 847.842   6
   2  -1   2 49398.1 2780.73   5
  -2   1  -2 50973.7 2610.32   5
   2  -1   3 31024.9 1259.43   2
  -2   1  -3 31364.8 1283.57   2
  -2   1  -3 31093.1 2634.88   1
   2  -1   3 31391.0 2815.44   1
  -2   1  -3 33378.0 1564.41   8
   2  -1   3 34294.6 1633.33   8
  -2   1  -3 35137.5 983.484   6
  -2   1  -3 34260.5 2171.92   5
   2  -1   3 32729.1 2237.27   5
   2  -1   4 14629.2 1601.38   3
  -2   1  -4 13397.5 850.411   2
  -2   1  -4 13816.3 1937.04   1
   2  -1   4 13116.4 845.800   2
   2  -1   4 10940.3 1904.80   1
  -2   1  -4 14745.7 1065.58   8
  -2   1  -4 13664.2 675.237   9
   2  -1   4 12509.5 1050.24   8
   2  -1   4 13406.0 735.789   9
  -2   1  -4 14363.4 1449.02   5
  -2   1  -4 14240.8 809.744   6
   2  -1   5 10126.4 1433.91   3
   2  -1   5 11117.0 2088.15   1
   2  -1   5 8821.71 985.423   8
  -2   1  -5 10208.9 933.417   8
  -2   1  -5 9653.80 722.268   9
   2  -1   5 8882.88 736.007   9
  -2   1  -5 9457.07 778.254   6
  -2   1  -5 8894.00 1170.35   5
   2  -1   6 820.718 490.438   3
   2  -1   6 1790.86 1121.78   1
  -2   1  -6 1121.20 317.647   9
   2  -1   6 1138.41 317.193   9
   2  -1   6 789.420 334.851   8
  -2   1  -6 1064.30 325.435   8
  -2   1  -6 1164.09 318.934   6
  -2   1  -6 868.520 350.930   5
   2  -1   7 13.1707 138.654   4
   2  -1   7-219.262 241.388   3
   2  -1   7 423.077 690.732   1
  -2   1  -7-326.370 247.525   9
   2  -1   7-136.267 96.5422   9
  -2   1  -7-173.011 125.985   8
  -2   1  -7 243.336 308.729   5
   2  -1   8 4704.15 1192.20   3
   2  -1   8 3254.05 688.248   4
   2  -1   8 4585.10 1613.94   1
  -2   1  -8 3271.67 620.339   9
  -2   1  -8 5869.74 1086.75   5
   2  -1   9 1344.13 765.006   3
   2  -1   9 1481.88 489.554   4
   2  -1   9 459.732 330.217   1
  -2   1  -9 1595.58 481.085   9
  -2   1  -9 1912.08 568.082   5
   2  -1  10 876.633 342.324   4
   2  -1  10 892.907 597.719   3
   2  -1  10 918.050 742.295   1
  -2   1 -10 1021.20 434.586   9
  -2   1 -10 1159.96 530.308   5
   2  -1  11 4644.98 1463.58   3
   2  -1  11 4083.32 748.212   4
   2  -1  11 2772.94 1582.68   1
  -2   1 -11 3213.71 760.531   9
  -2   1 -11 4869.99 1087.43   5
   2  -1  12-137.270 690.985   3
   2  -1  12 144.853 202.326   4
   2  -1  12-486.542 1011.89   1
  -2   1 -12 427.819 310.197   9
  -2   1 -12 36.7466 368.667   5
  -2   1 -12 371.167 317.100   6
   2  -1  13 632.018 426.352   3
   2  -1  13 285.575 177.758   4
  -2   1 -13 1181.92 491.945   9
  -2   1 -13 1236.75 540.510   6
  -2   1 -13 464.582 335.830   5
   2  -1  14 5685.88 912.485   4
   2  -1  14 4261.93 2090.57   1
  -2   1 -14 4447.60 1037.54   9
  -2   1 -14 5313.45 1244.71   5
  -2   1 -14 4566.33 992.318   6
   2  -1  15 3043.60 1989.00   1
  -2   1 -15 696.334 434.947   9
  -2   1 -15 1669.30 689.420   6
   2  -1  16 4527.41 2221.36   1
  -2   1 -16 5807.22 1311.65   9
  -2   1 -16 4598.07 1147.22   6
   2  -1  17-645.464 1185.05   1
  -2   1 -17 87.7942 213.333   6
   2  -1  18-633.466 1435.54   1
  -2   1 -18-192.363 489.949   6
   2  -1  19-1153.97 1623.33   1
  -2   1 -19 337.567 484.158   6
   2  -1  20-1671.47 1617.60   1
  -2   1 -20-66.8843 510.105   6
  -2   1 -21 966.429 633.412   6
   2   0 -20 8304.07 2027.14   9
  -2   0  20 5634.76 2850.28   1
   2   0 -19-397.422 457.180   9
  -2   0  19-724.002 1256.60   1
   2   0 -18 2551.32 1149.64   9
  -2   0  18 4281.40 2531.54   1
   2   0 -17 3109.43 1302.18   9
  -2   0  17 727.759 852.425   1
   2   0 -16 789.406 361.910   9
  -2   0  16-991.807 1240.50   1
  -2   0  15 607.205 414.419   4
   2   0 -15 1945.94 829.664   9
  -2   0  15 2555.23 1864.84   1
  -2   0  14 4191.20 966.793   4
   2   0 -14 4497.71 1187.13   9
  -2   0  14 3431.28 1706.95   1
  -2   0  13 1226.11 510.144   4
   2   0 -13 1359.33 785.190   9
  -2   0  13 2804.10 1592.46   1
  -2   0  12 1495.27 507.766   4
   2   0 -12 2068.59 791.174   9
  -2   0  12 2005.10 1309.21   1
  -2   0  11-6.07301 117.327   4
   2   0 -11 385.278 257.216   9
  -2   0  11-105.643 240.539   1
  -2   0  10 754.024 322.942   4
   2   0 -10 640.149 462.741   9
  -2   0  10 1924.03 1054.35   1
  -2   0   9 7771.93 1050.55   4
   2   0  -9 7679.99 1355.06   9
  -2   0   9 5159.87 1592.45   1
  -2   0   8 4323.06 804.647   4
   2   0  -8 3907.66 908.658   9
  -2   0   8 4166.96 1485.14   1
  -2   0   7 25004.5 1766.50   4
   2   0  -7 24723.1 2120.08   9
  -2   0   7 21329.0 2686.88   1
  -2   0   6 15872.4 1326.60   4
   2   0  -6 17563.4 1680.91   9
  -2   0   6 16661.0 2215.33   1
  -2   0   5 10993.9 1074.96   4
   2   0  -5 11169.6 1241.35   9
  -2   0   5 8603.45 1414.36   1
   2   0  -5 9657.62 1314.53   1
   2   0  -4 42171.0 2025.71   4
  -2   0   4 48201.1 2071.60   4
   2   0  -4 47738.7 2356.94   9
  -2   0   4 46812.5 2335.75   9
   2   0  -4 51406.4 2704.78   1
  -2   0   4 45019.3 2832.78   1
   2   0  -3 216736. 4184.24   4
  -2   0   3 201646. 3986.36   4
   2   0  -3 198445. 4354.99   9
  -2   0   3 193279. 4374.11   9
   2   0  -3 212742. 4610.61   1
  -2   0   3 201246. 5071.72   1
   2   0  -2 46246.6 1799.97   4
   2   0  -2 46697.5 1672.84   1
  -2   0   2 43061.9 1853.17   1
  -2   0   2 41338.2 1487.63   2
  -2   0   2 40833.5 1794.40   9
  -2   0   2 39617.7 1395.94   7
   2   0  -2 40380.7 1751.19   9
   2   0  -1 75737.3 2152.60   4
   2   0  -1 71442.1 1851.10   2
  -2   0   1 74546.2 1844.15   2
  -2   0   1 68138.5 2049.33   9
   2   0  -1 69772.4 2013.63   9
  -2   0   1 66858.9 1629.18   7
  -2   0   1 72964.9 2453.45   5
   2   0  -1 70951.4 1629.28   7
   2   0   0 566947. 4927.11   2
  -2   0   0 604906. 5050.53   2
   2   0   0 538633. 4751.90   9
   2   0   0 560180. 5877.12   8
  -2   0   0 537221. 5062.73   9
  -2   0   0 575487. 6318.02   5
   2   0   0 539158. 6917.00   5
   2   0   0 588918. 4021.90   6
  -2   0  -1 70535.9 1864.60   1
   2   0   1 67768.9 2114.08   1
  -2   0  -1 72558.4 1688.13   2
   2   0   1 67577.0 1692.32   2
   2   0   1 66854.1 1420.56   9
  -2   0  -1 71191.5 1991.18   8
   2   0   1 69293.4 1941.66   8
  -2   0  -1 67971.4 2328.16   5
   2   0   1 78815.5 1357.70   6
   2   0   1 69675.6 2432.62   5
  -2   0  -1 65766.2 1237.62   6
  -2   0  -2 236617. 4702.15   1
   2   0   2 233363. 5149.88   1
  -2   0  -2 245277. 3229.80   2
   2   0   2 240963. 3167.39   2
   2   0   2 246830. 3405.19   8
  -2   0  -2 244303. 3525.90   8
  -2   0  -2 257341. 4681.03   5
  -2   0  -2 267114. 2549.41   6
   2   0   2 245216. 4722.94   5
   2   0   3 7131.87 985.679   3
  -2   0  -3 6631.52 950.180   1
   2   0   3 6244.17 1003.01   1
  -2   0  -3 7100.86 551.293   2
   2   0   3 7308.33 572.000   2
   2   0   3 6777.16 551.785   8
  -2   0  -3 6856.92 578.012   8
  -2   0  -3 7228.25 818.840   5
  -2   0  -3 7360.54 498.449   6
   2   0   3 7151.48 850.498   5
   2   0   3 6566.51 531.248   6
   2   0   4 53432.4 2849.78   3
   2   0   4 47874.8 3192.26   1
   2   0   4 49302.8 1541.90   2
  -2   0  -4 44278.3 2835.54   1
   2   0   4 42717.3 1399.84   9
   2   0   4 47216.3 1524.97   8
  -2   0  -4 44436.2 1466.06   8
  -2   0  -4 47399.5 1535.02   6
  -2   0  -4 50282.5 2338.41   5
   2   0   4 47284.4 2352.64   5
   2   0   5 485.608 394.024   3
  -2   0  -5 699.965 453.945   1
   2   0   5 419.635 345.516   1
  -2   0  -5 462.733 171.580   8
   2   0   5 202.352 175.780   8
   2   0   5 219.933 94.9629   9
  -2   0  -5 256.599 128.522   6
  -2   0  -5 835.936 352.506   5
   2   0   6 30140.9 2538.88   3
   2   0   6 28057.1 2980.92   1
  -2   0  -6 28872.6 1310.28   8
   2   0   6 24968.0 1452.27   9
  -2   0  -6 29060.4 1996.58   5
  -2   0  -6 28285.2 1572.22   6
   2   0   7 4203.01 544.924   4
   2   0   7 5408.78 1179.30   3
   2   0   7 5575.77 1647.28   1
  -2   0  -7 5259.66 609.421   8
   2   0   7 5502.73 748.086   9
  -2   0  -7 5334.95 735.813   9
  -2   0  -7 4279.48 667.986   6
  -2   0  -7 4991.10 835.117   5
   2   0   8 2291.78 776.226   3
   2   0   8 2039.78 388.802   4
   2   0   8 1413.80 794.900   1
  -2   0  -8 3525.67 674.106   9
  -2   0  -8 2172.29 437.835   8
  -2   0  -8 2809.36 619.169   6
  -2   0  -8 3429.21 807.324   5
   2   0   9 11377.2 1990.77   3
   2   0   9 9143.37 859.798   4
   2   0   9 7717.82 1935.07   1
  -2   0  -9 9568.88 1150.85   9
  -2   0  -9 9674.51 930.539   8
  -2   0  -9 10673.0 1391.08   5
  -2   0  -9 9857.90 1168.30   6
   2   0  10 16078.5 1167.51   4
   2   0  10 22528.9 2919.60   3
   2   0  10 19648.7 3296.61   1
  -2   0 -10 16397.4 1306.39   8
  -2   0 -10 17442.6 1680.07   9
  -2   0 -10 21558.8 2057.07   5
  -2   0 -10 16980.0 1666.54   6
   2   0  11 1226.79 837.891   3
   2   0  11 857.450 271.876   4
   2   0  11 1133.87 833.706   1
  -2   0 -11 1211.06 520.779   9
  -2   0 -11 588.914 323.196   5
  -2   0 -11 575.083 366.425   6
   2   0  12 658.905 281.356   4
   2   0  12 350.154 800.039   1
  -2   0 -12 285.647 270.374   9
  -2   0 -12 888.896 446.627   6
   2   0  13 2565.91 531.885   4
   2   0  13 1925.04 564.302   1
  -2   0 -13 2123.60 711.198   9
  -2   0 -13 2116.31 660.846   6
   2   0  14 8044.85 2817.03   1
   2   0  14 7157.34 907.712   4
  -2   0 -14 7796.82 1338.00   6
   2   0  15 1299.99 1079.83   1
  -2   0 -15-45.3406 254.989   6
   2   0  16 366.374 980.765   1
  -2   0 -16 326.353 419.545   6
   2   0  17 1026.71 1428.42   1
  -2   0 -17 993.978 456.685   6
   2   0  18-239.854 818.246   1
  -2   0 -18-120.462 239.027   6
   2   0  19-999.666 1358.05   1
  -2   0 -19 2632.72 989.256   6
   2   0  20 34.5654 1275.28   1
  -2   0 -20-529.712 581.694   6
  -2   0 -21 2754.12 1037.31   6
   2   1 -20 4027.14 1502.90   9
  -2  -1  20 4.42524 464.194   1
   2   1 -19 247.981 334.014   9
  -2  -1  19 1171.33 993.439   1
   2   1 -18 1478.25 845.227   9
  -2  -1  18 710.905 869.236   1
  -2  -1  17 6215.05 1276.20   4
   2   1 -17 7796.79 1934.30   9
  -2  -1  17 8476.67 3021.51   1
  -2  -1  16 3719.15 966.485   4
   2   1 -16 4421.46 1371.13   9
  -2  -1  16 4361.80 2201.15   1
  -2  -1  15-6.26929 97.3990   4
   2   1 -15-146.469 178.957   9
  -2  -1  15 410.228 694.546   1
  -2  -1  14 30378.9 2576.84   4
   2   1 -14 29022.3 3213.10   9
  -2  -1  14 26824.3 4881.98   1
  -2  -1  13 3110.57 774.559   4
   2   1 -13 3444.86 1014.60   9
  -2  -1  13 3432.84 1796.34   1
  -2  -1  12 20737.3 1989.80   4
   2   1 -12 24416.8 2745.15   9
  -2  -1  12 23842.1 4243.52   1
  -2  -1  11 2206.94 593.903   4
   2   1 -11 1856.65 828.029   9
  -2  -1  11 3062.50 1437.70   1
  -2  -1  10 207.423 147.075   4
   2   1 -10 449.695 286.126   9
  -2  -1  10 245.864 371.361   1
  -2  -1   9 13688.4 1425.57   4
  -2  -1   9 16762.7 3149.33   1
   2   1  -9 17113.7 1986.37   9
  -2  -1   8 72952.7 3207.13   4
  -2  -1   8 79511.7 6204.85   1
   2   1  -8 77975.4 4045.85   9
  -2  -1   8 70990.9 2813.40   5
  -2  -1   7 4896.07 775.171   4
  -2  -1   7 4394.62 1253.90   1
   2   1  -7 4890.40 932.273   9
  -2  -1   7 4577.88 667.207   5
  -2  -1   6 192522. 4760.37   4
  -2  -1   6 176866. 7981.09   1
   2   1  -6 188158. 5530.33   9
  -2  -1   6 174638. 3644.78   5
  -2  -1   5 8947.28 994.012   4
   2   1  -5 10032.0 1617.05   1
  -2  -1   5 10397.8 1869.67   1
   2   1  -5 9798.91 1196.10   9
  -2  -1   5 9688.16 749.235   5
   2   1  -4 274847. 5267.61   4
  -2  -1   4 262595. 4950.89   4
  -2  -1   4 252539. 8066.39   1
   2   1  -4 237961. 7325.96   1
   2   1  -4 250040. 5580.84   9
  -2  -1   4 252126. 5740.28   9
  -2  -1   4 243141. 3153.65   5
   2   1  -3 10972.1 985.370   4
  -2  -1   3 10487.6 931.567   4
   2   1  -3 9169.04 1305.62   1
  -2  -1   3 7339.77 1212.85   1
  -2  -1   3 8891.33 1003.96   9
  -2  -1   3 8476.89 898.356   7
   2   1  -3 9259.00 985.962   9
  -2  -1   3 9034.48 467.743   5
   2   1  -2 208121. 5603.47   1
  -2  -1   2 213569. 3015.51   2
  -2  -1   2 199325. 5493.69   1
  -2  -1   2 208704. 4151.95   7
   2   1  -2 206729. 4325.66   9
   2   1  -2 202519. 4019.70   7
  -2  -1   2 212476. 4555.80   9
  -2  -1   1 6238.49 600.826   4
   2   1  -1 6124.77 611.979   4
  -2  -1   1 6218.90 454.952   2
   2   1  -1 5488.85 771.835   1
   2   1  -1 5231.21 452.098   2
   2   1  -1 5676.51 679.086   9
  -2  -1   1 6004.65 707.451   9
   2   1  -1 6243.12 649.967   7
  -2  -1   1 5587.24 638.033   7
   2   1   0 818.360 147.980   5
  -2  -1   0 906.664 212.665   4
   2   1   0 993.752 239.723   4
   2   1   0 912.892 170.743   2
  -2  -1   0 919.162 177.622   2
   2   1   0 919.047 257.846   9
  -2  -1   0 786.879 173.090   6
   2   1   0 778.150 185.199   6
  -2  -1   0 863.771 141.445   5
   2   1   0 969.115 262.025   7
  -2  -1   0 833.896 253.975   7
  -2  -1  -1 15936.6 707.028   2
   2   1   1 14922.5 686.350   2
   2   1   1 17046.2 810.700   4
  -2  -1  -1 15498.8 759.717   4
   2   1   1 15224.0 809.616   5
  -2  -1  -1 17920.7 782.403   6
   2   1   1 17027.2 775.664   6
  -2  -1  -1 16078.8 794.331   5
   2   1   2 268.366 99.7761   2
  -2  -1  -2 500.107 143.786   2
   2   1   2 629.587 226.012   1
  -2  -1  -2 367.850 142.356   1
  -2  -1  -2 407.398 100.741   4
   2   1   2 356.592 182.735   3
   2   1   2 325.397 111.615   4
   2   1   2 650.151 205.456   5
   2   1   2 411.052 112.224   6
  -2  -1  -2 507.895 142.739   6
  -2  -1  -2 516.298 172.841   5
   2   1   3 19452.7 1440.56   1
  -2  -1  -3 20653.5 1394.26   1
   2   1   3 21825.7 911.349   2
  -2  -1  -3 24737.7 1633.71   3
   2   1   3 21033.5 1550.92   3
  -2  -1  -3 21226.6 952.481   6
   2   1   3 18473.7 1176.37   5
   2   1   3 21382.6 989.271   6
  -2  -1  -3 19937.1 1196.68   5
  -2  -1  -4 5164.58 799.800   1
   2   1   4 5052.16 928.934   1
   2   1   4 5455.57 893.395   3
  -2  -1  -4 6147.20 900.678   3
   2   1   4 4408.04 513.860   6
  -2  -1  -4 5149.61 542.372   6
  -2  -1  -4 5274.63 675.686   5
   2   1   4 5211.37 685.228   5
   2   1   5 20191.0 1914.03   3
  -2  -1  -5 23489.3 1929.55   3
   2   1   5 24070.1 2201.64   1
  -2  -1  -5 22173.5 1933.84   1
   2   1   5 20635.4 1255.40   9
  -2  -1  -5 23588.8 1260.36   6
   2   1   5 19719.8 1279.73   6
  -2  -1  -5 22524.5 1593.40   5
   2   1   5 23118.5 1579.00   5
   2   1   6 132240. 5476.77   3
   2   1   6 131292. 5743.94   1
  -2  -1  -6 130947. 1952.54   8
  -2  -1  -6 137035. 3388.49   6
  -2  -1  -6 128343. 3880.16   5
   2   1   7 3435.79 307.459   4
   2   1   7 4173.80 1058.60   3
   2   1   7 4744.02 1330.49   1
  -2  -1  -7 3965.15 413.960   8
  -2  -1  -7 4095.51 644.870   6
   2   1   8 1242.74 221.622   4
   2   1   8 1669.68 653.812   3
   2   1   8 675.856 506.660   1
  -2  -1  -8 1000.44 280.733   8
  -2  -1  -8 1788.78 472.167   6
   2   1   9 1292.96 251.523   4
   2   1   9 1281.90 725.419   3
   2   1   9 1420.80 798.975   1
  -2  -1  -9 1011.21 317.830   8
  -2  -1  -9 1609.42 474.349   6
   2   1  10 38151.7 1503.76   4
   2   1  10 45968.1 4723.41   1
  -2  -1 -10 43023.2 2609.86   6
   2   1  11 2062.69 399.325   4
   2   1  11 2001.74 1074.40   1
  -2  -1 -11 1491.12 417.166   8
  -2  -1 -11 2118.76 587.073   6
   2   1  12 11491.4 960.288   4
   2   1  12 11238.6 2611.67   1
  -2  -1 -12 8149.33 989.016   8
  -2  -1 -12 11438.1 1492.14   6
   2   1  13-77.7498 123.634   4
  -2  -1 -13-93.9530 268.811   6
   2   1  14 22489.8 4223.52   1
   2   1  14 19032.6 1353.03   4
  -2  -1 -14 19712.6 2154.65   6
   2   1  15 2098.23 1438.89   1
  -2  -1 -15 3702.34 970.786   6
   2   1  16 3274.75 1806.74   1
  -2  -1 -16 5125.79 1180.56   6
   2   1  17-883.145 389.850   1
  -2  -1 -17 1825.06 750.013   6
   2   1  18 3953.96 2138.88   1
  -2  -1 -18 2461.45 870.949   6
   2   1  19 291.623 1128.64   1
  -2  -1 -19 283.868 365.129   6
   2   1  20-190.074 459.688   1
  -2  -1 -20 2645.03 1035.65   6
  -2  -1 -21 321.527 450.556   6
   2   2 -20 466.075 607.486   9
   2   2 -19 601.861 644.398   9
  -2  -2  19 2109.89 1922.13   1
   2   2 -18 13770.6 2555.77   9
  -2  -2  18 13705.2 4234.50   1
  -2  -2  17 222.059 429.259   4
   2   2 -17-280.949 479.791   9
  -2  -2  17 357.670 795.963   1
  -2  -2  16 987.064 554.936   4
   2   2 -16 1849.02 892.052   9
  -2  -2  16 3482.89 2035.12   1
  -2  -2  15 8.91553 296.811   4
   2   2 -15-286.795 170.357   9
  -2  -2  15-296.369 566.442   1
  -2  -2  14 243.546 136.169   4
   2   2 -14 281.585 465.318   9
  -2  -2  14-556.802 974.856   1
  -2  -2  13 3558.77 858.152   4
   2   2 -13 2458.97 878.828   9
  -2  -2  13 1502.61 1124.98   1
  -2  -2  12 66103.0 3684.97   4
   2   2 -12 70972.2 4649.35   9
  -2  -2  12 64162.6 7292.55   1
  -2  -2  11 10058.9 1400.28   4
   2   2 -11 10740.6 1745.01   9
  -2  -2  11 10723.6 2861.84   1
  -2  -2  10-389.259 343.420   4
   2   2 -10-46.4552 248.971   9
  -2  -2  10-546.267 879.604   1
  -2  -2   9 13474.2 1533.04   4
  -2  -2   9 12688.9 2943.54   1
   2   2  -9 14507.8 1828.51   9
  -2  -2   8 30264.7 2240.01   4
  -2  -2   8 28536.5 4160.85   1
   2   2  -8 32859.5 2666.31   9
  -2  -2   8 30275.2 2051.28   5
  -2  -2   7 2314.84 585.841   4
  -2  -2   7 4020.89 705.902   5
  -2  -2   7 1814.33 745.983   1
   2   2  -7 3684.76 830.609   9
   2   2  -7 3565.68 559.005   5
  -2  -2   6 25896.4 1875.13   4
   2   2  -6 23618.2 2148.98   3
  -2  -2   6 26935.4 3480.46   1
   2   2  -6 30304.6 2321.08   9
   2   2  -6 24477.6 1353.44   5
  -2  -2   6 27224.1 1642.39   5
  -2  -2   5 76030.9 3029.10   4
  -2  -2   5 62023.4 4916.46   1
   2   2  -5 77626.1 3488.36   9
   2   2  -5 67425.7 2032.91   5
  -2  -2   5 70277.5 2410.13   5
  -2  -2   4 177693. 4552.52   4
   2   2  -4 169214. 7409.14   1
  -2  -2   4 167578. 7447.23   1
   2   2  -4 182239. 5038.41   9
   2   2  -4 163655. 2802.53   5
  -2  -2   4 161549. 3314.89   5
   2   2  -3 19368.9 1504.94   4
  -2  -2   3 17444.9 1342.16   4
  -2  -2   3 12732.9 1915.34   1
   2   2  -3 15895.7 2128.21   1
  -2  -2   3 16305.6 1413.80   7
   2   2  -3 16383.3 1445.97   9
  -2  -2   3 17023.8 1532.28   9
   2   2  -3 15994.3 787.507   5
  -2  -2   3 15736.8 985.136   5
   2   2  -2 1502.36 410.857   4
   2   2  -2 933.131 187.938   5
  -2  -2   2 798.910 284.071   4
  -2  -2   2 1059.98 173.037   2
   2   2  -2 1267.69 600.608   1
   2   2  -2 1304.56 412.919   9
  -2  -2   2 779.058 271.374   9
  -2  -2   2 1076.76 370.886   7
   2   2  -2 1111.48 366.167   7
  -2  -2   1 232279. 4338.68   4
   2   2  -1 223190. 4491.92   4
  -2  -2   1 191011. 2184.42   2
   2   2  -1 189554. 4385.77   7
   2   2  -1 191381. 4421.16   9
  -2  -2   1 195086. 4544.70   7
   2   2  -1 198591. 3270.12   6
   2   2   0 409137. 5715.04   4
  -2  -2   0 346396. 5949.53   7
  -2  -2   0 352244. 4070.83   6
   2   2   0 366102. 4341.68   6
   2   2   0 339689. 5730.53   7
  -2  -2  -1 28121.7 815.018   2
   2   2   1 24677.9 817.319   2
  -2  -2  -1 32224.5 1384.01   4
   2   2   1 31062.1 1454.05   4
   2   2   1 25848.7 1151.33   3
   2   2   1 27074.1 1620.31   7
  -2  -2  -1 26093.0 1130.69   6
   2   2   1 24126.5 1079.77   6
   2   2   2 96819.5 2434.52   4
  -2  -2  -2 104978. 2268.83   4
   2   2   2 94328.9 1668.38   2
  -2  -2  -2 95861.0 2692.63   3
   2   2   2 93266.2 2752.80   3
   2   2   2 94180.7 2144.22   6
  -2  -2  -2 85341.6 2027.25   6
  -2  -2  -3 40314.9 1209.18   4
  -2  -2  -3 39584.7 2035.67   3
   2   2   3 38523.7 2165.56   3
   2   2   3 38138.1 2084.50   1
   2   2   3 39233.2 996.620   8
   2   2   3 41189.5 1509.59   6
  -2  -2  -3 39737.7 1489.83   6
  -2  -2  -4 39574.5 2291.96   1
   2   2   4 38417.5 2284.31   1
   2   2   4 39042.2 2528.12   3
  -2  -2  -4 40884.5 2350.92   3
  -2  -2  -4 40934.1 1573.34   6
   2   2   4 39646.5 1615.13   6
  -2  -2  -5 18012.9 1682.46   1
   2   2   5 18990.5 1842.28   1
  -2  -2  -5 19159.3 1784.63   3
   2   2   5 18555.4 1925.29   3
  -2  -2  -5 19975.3 1192.29   6
   2   2   6 35602.2 2745.78   1
  -2  -2  -6 37653.9 1779.39   6
   2   2   7 2250.84 757.415   1
  -2  -2  -7 2408.28 525.627   6
  -2  -2  -8 61.3380 44.7290   4
  -2  -2  -8 413.372 292.055   6
   2   2   9 6299.26 1526.57   1
  -2  -2  -9 4296.91 459.989   4
  -2  -2  -9 4595.10 792.151   6
   2   2  10 9592.85 2055.62   1
  -2  -2 -10 8382.16 739.591   4
  -2  -2 -10 11882.6 1354.82   6
  -2  -2 -11 316.465 164.219   4
  -2  -2 -11 265.391 118.906   6
   2   2  12 244.982 614.338   1
  -2  -2 -12-171.590 162.128   4
  -2  -2 -12 42.9807 238.249   6
   2   2  13 8150.13 2280.96   1
  -2  -2 -13 12023.6 1589.28   6
   2   2  14 2277.37 1355.44   1
  -2  -2 -14 5498.38 1133.85   6
   2   2  15-43.7943 358.240   1
  -2  -2 -15 326.417 390.126   6
   2   2  16 737.910 703.222   1
  -2  -2 -16 453.293 299.281   6
   2   2  17-28.6603 1066.70   1
  -2  -2 -17 330.290 259.812   6
   2   2  18 6674.62 2671.76   1
  -2  -2 -18 8697.28 1657.53   6
   2   2  19 3895.02 2334.28   1
  -2  -2 -19 623.179 564.331   6
   2   2  20-1261.81 1606.18   1
  -2  -2 -20 720.095 548.251   6
  -2  -2 -21 512.021 513.688   6
   2   3 -20 549.220 561.970   9
   2   3 -19-221.030 503.980   9
  -2  -3  19 2118.78 1782.73   1
   2   3 -18 1065.37 808.514   9
  -2  -3  18-464.427 945.117   1
  -2  -3  17 657.447 389.870   4
   2   3 -17 1531.26 782.356   9
  -2  -3  17 1142.29 378.621   1
  -2  -3  16 58.9030 141.971   4
   2   3 -16 1439.12 799.766   9
  -2  -3  16 950.165 927.678   1
  -2  -3  15 941.933 462.508   4
   2   3 -15 2064.29 958.651   9
  -2  -3  14 897.310 479.636   4
   2   3 -14 595.931 239.241   9
  -2  -3  13 466.780 297.793   4
   2   3 -13 1763.45 877.508   9
  -2  -3  13 1522.41 1134.47   1
  -2  -3  12 13819.1 1787.05   4
  -2  -3  12 15871.5 3775.47   1
   2   3 -12 14625.3 2148.97   9
  -2  -3  11-125.330 309.582   4
  -2  -3  11 510.572 865.744   1
   2   3 -11 275.152 449.865   9
   2   3 -11 180.119 99.8030   5
  -2  -3  10 4113.88 901.160   4
  -2  -3  10 6452.77 2326.16   1
   2   3 -10 6422.45 1324.95   9
   2   3 -10 4664.59 810.591   5
  -2  -3   9 21.0040 185.254   4
  -2  -3   9 103.160 782.298   1
   2   3  -9-348.407 444.774   9
   2   3  -9 362.913 243.245   5
  -2  -3   8 6956.33 1098.16   4
  -2  -3   8 7464.23 2413.20   1
   2   3  -8 7802.14 1340.82   9
   2   3  -8 8638.80 1017.02   5
  -2  -3   7 13403.5 1555.53   4
  -2  -3   7 13773.3 2984.48   1
   2   3  -7 17560.3 1882.22   9
   2   3  -7 16161.2 1331.19   5
  -2  -3   7 14860.3 1558.13   5
   2   3  -6 13546.0 1473.73   3
  -2  -3   6 14341.9 1582.37   4
  -2  -3   6 15371.9 2806.75   1
   2   3  -6 15637.6 1722.09   9
  -2  -3   6 13640.4 1432.20   5
   2   3  -6 13280.6 1180.17   5
  -2  -3   5 4347.35 934.427   4
   2   3  -5 3205.26 573.461   5
   2   3  -5 3648.01 677.693   3
  -2  -3   5 3242.01 681.617   5
  -2  -3   5 4724.02 1521.85   1
   2   3  -5 4250.91 891.792   9
   2   3  -4 5828.18 750.008   3
  -2  -3   4 6188.43 1011.72   4
   2   3  -4 5863.98 986.928   9
   2   3  -4 5047.39 691.682   5
  -2  -3   4 6064.88 949.406   5
   2   3  -3 984.881 272.581   3
   2   3  -3 1004.15 290.519   5
  -2  -3   3 963.913 367.539   4
  -2  -3   3 689.796 342.557   5
   2   3  -3 1450.18 492.586   9
  -2  -3   2 15754.7 1453.46   4
  -2  -3   2 12387.8 463.985   2
   2   3  -2 13579.9 1416.53   7
   2   3  -2 12965.5 1351.20   9
   2   3  -2 12162.5 1186.54   5
  -2  -3   1 2696.48 605.752   4
   2   3  -1 2619.71 609.118   4
  -2  -3   1 2412.77 559.676   7
   2   3  -1 2530.32 589.037   7
   2   3  -1 2413.25 403.919   6
   2   3   0 24297.9 613.584   2
  -2  -3   0 30859.5 1904.80   4
   2   3   0 25016.8 1877.46   4
  -2  -3   0 27062.8 1915.54   7
  -2  -3   0 25802.6 1231.90   6
   2   3   0 26036.9 1263.36   6
   2   3   0 27208.0 1892.74   7
  -2  -3  -1 67325.2 2667.41   4
  -2  -3  -1 60251.0 1711.94   3
   2   3   1 57241.7 1086.21   2
   2   3   1 64627.4 2212.12   8
  -2  -3  -1 58806.3 1854.35   6
   2   3   1 59810.7 2778.65   7
  -2  -3  -1 64074.9 2895.79   7
   2   3   1 58292.7 1849.64   6
  -2  -3  -2 29371.1 1596.63   3
  -2  -3  -2 29082.8 1736.02   4
   2   3   2 27723.1 1345.08   8
   2   3   2 28291.8 1278.72   6
  -2  -3  -2 28383.2 1310.75   6
   2   3   2 27990.7 1908.56   7
  -2  -3  -3 5719.19 853.030   3
   2   3   3 5681.44 557.858   8
  -2  -3  -3 5346.64 538.817   8
  -2  -3  -3 4712.98 545.573   6
   2   3   3 5554.76 595.868   6
  -2  -3  -4 2537.77 617.810   3
   2   3   4 1180.00 357.209   1
   2   3   4 2169.16 312.065   8
  -2  -3  -4 2294.57 329.898   8
  -2  -3  -4 1860.58 349.089   6
  -2  -3  -5 10552.4 1430.96   3
   2   3   5 8981.81 1267.17   1
   2   3   5 7002.81 538.457   8
  -2  -3  -5 9648.96 610.713   8
  -2  -3  -5 9356.38 851.073   6
   2   3   6 4575.22 1055.76   1
  -2  -3  -6 4054.80 376.530   8
  -2  -3  -6 3969.66 595.404   6
   2   3   7 15017.8 1961.03   1
  -2  -3  -7 15977.4 772.984   8
  -2  -3  -7 16093.0 1298.83   6
  -2  -3  -8 40.6922 42.7606   4
  -2  -3  -8 242.328 128.604   8
  -2  -3  -8 147.337 193.100   6
  -2  -3  -9 4577.39 498.750   4
   2   3   9 4902.40 1240.92   1
  -2  -3  -9 5693.95 539.910   8
  -2  -3  -9 6045.30 886.104   6
  -2  -3 -10-41.5329 108.073   4
   2   3  10-43.8165 259.943   1
  -2  -3 -10 341.476 146.010   8
  -2  -3 -10-25.5581 100.815   6
  -2  -3 -11 299.926 153.974   4
   2   3  11 340.803 640.224   1
  -2  -3 -11 175.477 113.378   8
  -2  -3 -11 179.519 355.598   6
  -2  -3 -12 2083.20 402.657   4
   2   3  12 2017.12 1213.55   1
  -2  -3 -12 2343.27 454.047   8
  -2  -3 -12 2853.54 730.825   6
  -2  -3 -13 282.672 199.013   8
  -2  -3 -13 294.291 479.500   6
   2   3  14 10141.1 2587.87   1
  -2  -3 -14 8432.84 987.806   8
  -2  -3 -14 9932.25 1494.10   6
   2   3  15 11513.8 2942.30   1
  -2  -3 -15 15762.7 1970.04   6
   2   3  16 4457.64 1908.74   1
  -2  -3 -16 3813.20 987.518   6
   2   3  17 1627.71 1465.87   1
  -2  -3 -17 653.498 320.241   6
   2   3  18 1197.00 1082.66   1
  -2  -3 -18 334.777 231.950   6
   2   3  19 598.540 864.435   1
  -2  -3 -19 598.754 292.934   6
   2   3  20 915.216 574.450   1
  -2  -3 -20 1386.64 676.996   6
   2   4 -19 479.026 548.006   9
   2   4 -18-1442.65 930.617   9
  -2  -4  18-582.856 847.920   1
  -2  -4  17 4449.43 1240.81   4
   2   4 -17 5308.29 1574.92   9
  -2  -4  16-106.444 89.8591   4
   2   4 -16-1012.97 728.460   9
  -2  -4  16-196.643 1175.25   1
  -2  -4  15 887.636 487.534   4
   2   4 -15 350.729 439.306   9
  -2  -4  15 476.564 1168.75   1
  -2  -4  14 2307.40 847.722   4
  -2  -4  14 1030.34 768.898   1
   2   4 -14 3623.40 1272.56   9
  -2  -4  13 950.876 546.299   4
  -2  -4  13 1455.10 1370.96   1
   2   4 -13 110.898 177.569   9
   2   4 -13 1072.69 539.220   5
  -2  -4  12 724.206 504.440   4
  -2  -4  12 726.391 721.827   1
   2   4 -12 1377.37 679.726   9
   2   4 -12 807.707 378.622   5
  -2  -4  11 20849.1 2254.13   4
  -2  -4  11 20060.2 4478.29   1
   2   4 -11 25960.4 2808.74   9
   2   4 -11 24409.0 2137.80   5
  -2  -4  10 38659.2 3060.04   4
  -2  -4  10 47022.5 6346.24   1
   2   4 -10 43272.1 3557.91   9
   2   4 -10 47210.4 2857.79   5
  -2  -4   9 5296.15 1120.62   4
  -2  -4   9 3776.60 2078.20   1
   2   4  -9 6227.11 1307.37   9
   2   4  -9 5237.55 910.842   5
  -2  -4   8 170.865 324.400   4
  -2  -4   8 319.439 637.719   1
   2   4  -8 37.4830 251.511   9
   2   4  -8 186.394 85.9981   5
  -2  -4   7 6962.42 1221.15   4
   2   4  -7 8225.13 1351.78   9
   2   4  -7 7802.58 1077.67   5
   2   4  -6 1763.04 526.232   5
  -2  -4   6 2898.84 780.733   4
   2   4  -6 1499.03 473.646   3
   2   4  -6 1705.99 652.212   9
  -2  -4   5 1479.69 670.961   5
   2   4  -5 1393.25 465.809   5
  -2  -4   5 1658.98 574.358   4
   2   4  -5 1420.74 403.764   3
   2   4  -5 1227.93 451.092   9
  -2  -4   4 17799.4 1920.31   4
   2   4  -4 17793.0 1832.76   9
   2   4  -4 17093.0 1567.37   5
  -2  -4   4 15333.1 1916.17   5
  -2  -4   3 8739.70 1291.65   4
   2   4  -3 7091.86 1141.70   9
   2   4  -3 7766.72 1102.73   5
  -2  -4   2 6387.80 501.011   3
  -2  -4   2 5918.73 1086.39   4
   2   4  -2 5633.60 1030.43   5
   2   4  -2 5995.38 1066.89   7
  -2  -4   1 13945.6 1612.29   4
   2   4  -1 12452.0 1491.50   7
   2   4  -1 10360.2 1519.49   5
  -2  -4   0 23882.8 2099.74   4
   2   4   0 22878.5 1906.46   7
  -2  -4   0 21168.3 1244.39   6
   2   4   0 20947.8 1202.36   6
  -2  -4  -1 159.416 258.402   4
   2   4   1 67.1146 85.2497   8
  -2  -4  -1-56.9711 78.6562   6
   2   4   1 26.5606 31.9676   6
   2   4   1 95.0739 230.004   7
   2   4   2 648.724 250.564   8
  -2  -4  -2 663.233 152.950   8
   2   4   2 456.676 262.839   7
  -2  -4  -2 542.872 216.353   6
   2   4   3 168670. 3741.07   8
  -2  -4  -3 178160. 3971.31   8
  -2  -4  -3 164474. 3415.60   6
   2   4   3 172868. 5217.93   7
  -2  -4  -4 81555.2 2551.63   8
   2   4   4 73101.5 2389.55   8
  -2  -4  -4 75749.2 2392.60   6
  -2  -4  -5 5398.53 633.443   8
   2   4   5 4751.62 590.933   8
  -2  -4  -5 4713.69 645.832   6
   2   4   6 14338.6 1799.88   1
  -2  -4  -6 16948.1 1066.97   8
   2   4   6 12666.0 957.056   8
  -2  -4  -6 15903.0 1243.83   6
   2   4   7 9858.09 1662.52   1
  -2  -4  -7 11112.4 850.675   8
   2   4   7 8976.72 836.558   8
  -2  -4  -7 10438.9 1071.59   6
  -2  -4  -8 112.288 74.6447   8
  -2  -4  -8-121.235 236.676   6
   2   4   9 3252.70 1053.25   1
  -2  -4  -9 4482.08 542.162   8
  -2  -4  -9 4038.15 722.221   6
  -2  -4 -10-29.1055 61.5164   4
   2   4  10 457.141 598.819   1
  -2  -4 -10 141.722 89.7073   8
  -2  -4 -10 108.549 101.759   6
  -2  -4 -11 325.529 176.428   4
   2   4  11-6.28769 557.475   1
  -2  -4 -11 437.808 189.152   8
  -2  -4 -11 807.597 415.893   6
   2   4  12 2583.32 1061.09   1
  -2  -4 -12 1793.00 403.320   8
  -2  -4 -12 1341.93 502.225   6
   2   4  13 695.545 485.193   1
  -2  -4 -13 349.100 215.233   8
  -2  -4 -13 1117.90 521.898   6
   2   4  14 7575.23 2182.17   1
  -2  -4 -14 7275.40 1300.19   6
   2   4  15-476.197 811.076   1
  -2  -4 -15-138.373 241.046   6
   2   4  16 1334.77 1173.73   1
  -2  -4 -16 2566.91 792.126   6
   2   4  17 9312.97 2803.57   1
  -2  -4 -17 11368.1 1760.33   6
   2   4  18 283.641 314.645   1
  -2  -4 -18-239.728 301.216   6
   2   4  19-31.4859 302.703   1
  -2  -4 -19 458.158 496.153   6
   2   4  20 2544.57 1685.62   1
  -2  -4 -20 2842.65 936.372   6
   2   5 -19-200.589 377.848   9
   2   5 -18-1160.63 772.996   9
  -2  -5  17-45.9327 232.440   4
   2   5 -17 131.791 270.060   9
  -2  -5  17 1077.29 1242.70   1
  -2  -5  16 596.322 525.399   4
   2   5 -16 612.583 621.974   9
  -2  -5  16 907.631 1548.24   1
  -2  -5  15 944.894 598.443   4
  -2  -5  15 3056.09 2313.55   1
   2   5 -15 1099.27 641.282   9
  -2  -5  14 1332.28 708.574   4
  -2  -5  14 305.961 534.155   1
   2   5 -14 1529.40 808.056   9
   2   5 -14 887.596 457.241   5
  -2  -5  13 6673.50 1382.60   4
  -2  -5  13 7553.83 2790.10   1
   2   5 -13 6705.41 1578.58   9
   2   5 -13 8151.62 1389.74   5
  -2  -5  12-392.600 409.416   4
  -2  -5  12-949.971 1003.14   1
   2   5 -12-232.121 367.307   9
   2   5 -12-572.760 480.436   5
  -2  -5  11 3033.29 879.395   4
   2   5 -11 3710.56 1093.73   9
   2   5 -11 2999.45 808.270   5
  -2  -5  10 2097.29 780.612   4
   2   5 -10 3354.26 1051.59   9
   2   5 -10 2135.51 681.192   5
  -2  -5   9 1188.74 593.095   4
   2   5  -9 2602.40 904.361   9
   2   5  -9 1654.93 523.712   5
  -2  -5   8 3165.36 916.401   4
   2   5  -8 3581.24 847.800   5
   2   5  -8 3226.57 908.376   9
   2   5  -7 903.076 477.010   5
  -2  -5   7 853.142 483.304   4
   2   5  -7 289.917 196.841   9
   2   5  -6 3985.26 914.945   5
  -2  -5   6 1831.94 702.263   4
   2   5  -6 3327.73 897.773   9
  -2  -5   5 1248.15 676.375   4
   2   5  -5 1151.68 444.636   5
  -2  -5   5 1024.93 147.680   2
   2   5  -5 394.664 308.277   9
  -2  -5   4 11565.6 1123.10   3
  -2  -5   4 15571.4 1968.21   4
   2   5  -4 12544.9 1660.54   9
   2   5  -4 10923.7 1473.17   5
  -2  -5   3 88.2729 224.956   4
   2   5  -3 410.982 277.999   5
  -2  -5   3-27.3216 136.034   3
   2   5  -3-251.397 311.915   9
   2   5  -2 2679.88 892.778   5
  -2  -5   2 2929.30 408.330   3
  -2  -5   2 2374.98 843.724   4
  -2  -5   1 20078.2 2239.62   4
   2   5  -1 24196.7 2221.39   7
   2   5  -1 18924.3 2364.43   5
  -2  -5   0 419.854 373.089   4
  -2  -5   0 185.976 62.4449   6
   2   5   0 764.193 348.905   7
  -2  -5  -1 260596. 4616.19   6
   2   5   1 270024. 7104.43   7
  -2  -5  -2 13207.0 1316.66   8
   2   5   2 12017.4 1526.89   7
  -2  -5  -2 10439.5 916.152   6
  -2  -5  -3 47990.2 2445.81   8
   2   5   3 50190.6 3070.19   7
  -2  -5  -3 45118.3 1950.59   6
  -2  -5  -4 12033.3 1183.01   8
   2   5   4 14110.2 1630.20   7
  -2  -5  -4 12556.3 1045.35   6
  -2  -5  -5 647.648 310.616   8
  -2  -5  -5 700.507 293.814   6
   2   5   5 982.642 434.564   7
  -2  -5  -6 17189.3 1316.57   8
  -2  -5  -6 18835.9 1399.60   6
   2   5   7 342.832 224.852   1
   2   5   7 722.406 275.875   8
  -2  -5  -7 514.661 265.339   8
  -2  -5  -7 943.350 342.330   6
   2   5   8 2774.53 965.485   1
  -2  -5  -8 2983.97 534.760   8
   2   5   8 1821.73 431.156   8
  -2  -5  -8 2616.12 520.199   6
   2   5   9 10460.5 2027.51   1
  -2  -5  -9 9872.10 979.064   8
  -2  -5  -9 10729.2 1237.30   6
   2   5  10 4795.05 1303.04   1
  -2  -5 -10 4752.61 679.738   8
  -2  -5 -10 4463.08 853.842   6
   2   5  11 14526.0 2431.43   1
  -2  -5 -11 17461.3 1321.46   8
  -2  -5 -11 18029.2 1758.16   6
   2   5  12 573.810 242.740   1
  -2  -5 -12 572.375 253.918   8
  -2  -5 -12 497.219 279.100   6
   2   5  13 11337.6 2567.67   1
  -2  -5 -13 14050.6 1209.34   8
  -2  -5 -13 14358.1 1711.22   6
   2   5  14 71.3700 501.814   1
  -2  -5 -14 178.422 129.882   6
   2   5  15 17055.3 3354.49   1
  -2  -5 -15 16913.9 1994.21   6
   2   5  16 54.5705 240.375   1
  -2  -5 -16 446.966 328.404   6
   2   5  17 2946.25 1756.94   1
  -2  -5 -17-419.101 322.111   6
   2   5  18 164.705 313.352   1
  -2  -5 -18 1123.22 552.065   6
   2   5  19-27.4604 784.743   1
  -2  -5 -19 974.108 414.779   6
   2   5  20-1365.47 1238.05   1
  -2  -5 -20 144.464 324.429   6
   2   6 -18-430.283 480.236   9
  -2  -6  17 1776.58 894.306   4
   2   6 -17 3290.80 1314.45   9
  -2  -6  16 2934.68 1083.58   4
   2   6 -16 3316.84 1303.54   9
  -2  -6  15-110.194 336.832   4
   2   6 -15 585.921 585.179   9
  -2  -6  14 1745.35 750.824   4
   2   6 -14 2173.02 1016.51   9
  -2  -6  13 634.311 619.858   4
   2   6 -13-241.447 349.066   9
   2   6 -13-49.0080 183.583   5
  -2  -6  12 18690.9 2530.17   4
   2   6 -12 25781.4 3040.46   9
   2   6 -12 23408.8 2497.22   5
  -2  -6  11 971.974 565.114   4
   2   6 -11 1073.11 657.622   9
   2   6 -11 1880.08 657.392   5
  -2  -6  10 3348.91 1016.89   4
   2   6 -10 5114.33 1256.62   9
   2   6 -10 3456.26 965.799   5
  -2  -6   9 16787.8 2318.68   4
   2   6  -9 16479.1 2225.43   9
   2   6  -9 18487.1 2113.22   5
  -2  -6   8 8271.10 1618.63   4
   2   6  -8 11173.7 1849.20   9
   2   6  -8 13201.2 1786.33   5
   2   6  -7 441.651 173.205   5
  -2  -6   7-417.090 373.866   4
   2   6  -7-111.894 335.114   9
  -2  -6   6 719.943 331.760   4
   2   6  -6-54.9823 392.863   5
  -2  -6   6 541.237 348.433   3
   2   6  -6 118.796 320.254   9
  -2  -6   6 627.859 120.404   2
   2   6  -5 1911.41 757.561   5
  -2  -6   5 991.147 502.459   4
  -2  -6   5 1519.70 519.853   3
   2   6  -5 2155.67 761.509   9
  -2  -6   4 32831.2 1998.43   3
  -2  -6   4 29646.0 2997.20   4
   2   6  -4 36236.3 2971.38   9
   2   6  -4 35129.5 3079.64   5
  -2  -6   3 27081.2 2831.46   4
  -2  -6   3 29951.7 1687.30   3
   2   6  -3 33248.7 2818.44   9
   2   6  -3 32421.5 3111.78   5
  -2  -6   2 5337.46 1325.38   4
  -2  -6   2 5630.59 695.513   3
   2   6  -2 5749.97 1298.29   5
  -2  -6   1 1351.48 682.968   4
   2   6  -1 3001.69 1027.31   5
   2   6  -1 2746.81 859.387   7
   2   6   0 8385.03 347.845   2
   2   6   0 9341.02 1450.03   7
  -2  -6   0 11388.5 1492.88   8
  -2  -6   0 9941.33 975.916   6
  -2  -6  -1 498.527 363.488   8
  -2  -6  -1 753.023 266.398   6
   2   6   1 812.034 393.467   7
  -2  -6  -2 10760.8 1337.64   8
   2   6   2 11729.4 1591.70   7
  -2  -6  -2 11344.7 1027.49   6
  -2  -6  -3 16919.0 1686.80   8
   2   6   3 19963.8 2049.08   7
  -2  -6  -3 19036.5 1346.12   6
  -2  -6  -4 11585.0 1362.42   8
  -2  -6  -4 11253.3 1048.02   6
   2   6   4 10592.8 1535.19   7
  -2  -6  -5 6351.66 979.248   8
  -2  -6  -5 7608.65 869.283   6
   2   6   5 7368.70 1288.31   7
  -2  -6  -6 2327.41 598.273   8
   2   6   6 2135.55 662.019   7
  -2  -6  -6 2806.68 529.637   6
   2   6   7 5018.02 1291.50   1
  -2  -6  -7 5057.43 837.323   8
   2   6   7 5073.01 1136.59   7
  -2  -6  -7 4943.07 814.395   6
   2   6   8 7316.37 1580.19   1
  -2  -6  -8 8209.90 1063.89   8
  -2  -6  -8 9235.52 1101.06   6
   2   6   9 1553.61 869.620   1
  -2  -6  -9 724.958 346.785   8
  -2  -6  -9 694.354 269.908   6
   2   6  10 54535.6 4700.48   1
  -2  -6 -10 53438.5 2638.30   8
  -2  -6 -10 51693.7 2897.77   6
   2   6  11 43571.7 4429.51   1
  -2  -6 -11 48050.0 2493.72   8
  -2  -6 -11 44349.2 2798.24   6
   2   6  12 1483.04 1066.06   1
  -2  -6 -12 1846.34 489.748   8
  -2  -6 -12 1091.82 475.805   6
   2   6  13-162.001 521.497   1
  -2  -6 -13 86.3562 124.852   8
  -2  -6 -13-484.716 404.298   6
   2   6  14 570.137 703.022   1
  -2  -6 -14 337.881 183.859   6
   2   6  15 1185.00 935.285   1
  -2  -6 -15 2651.72 834.060   6
   2   6  16 57.9984 733.809   1
  -2  -6 -16 1389.61 670.995   6
   2   6  17 2635.78 1378.91   1
  -2  -6 -17 2192.97 812.474   6
   2   6  18-100.073 441.980   1
  -2  -6 -18 2.75483 317.848   6
   2   6  19-818.914 944.257   1
  -2  -6 -19-153.932 170.049   6
   2   6  20-1183.42 1347.27   1
  -2  -7  17 1856.33 973.432   4
  -2  -7  16 3209.85 1140.56   4
   2   7 -16 4430.69 1476.77   9
  -2  -7  15 1410.73 782.775   4
   2   7 -15 1233.12 646.416   9
  -2  -7  14 3631.87 1160.08   4
   2   7 -14 2076.07 875.003   9
  -2  -7  13-49.0973 493.760   4
   2   7 -13 734.765 499.276   9
  -2  -7  12 8548.69 1831.97   4
   2   7 -12 10276.4 1941.30   9
   2   7 -12 10252.5 1746.75   5
  -2  -7  11 591.946 383.026   4
   2   7 -11 721.742 575.522   9
   2   7 -11 1402.46 714.772   5
  -2  -7  10 4108.97 1183.97   4
   2   7 -10 5915.94 1382.94   9
   2   7 -10 8486.06 1585.62   5
   2   7  -9 351.650 357.558   5
  -2  -7   9 290.621 219.466   4
   2   7  -9-8.66377 132.023   9
   2   7  -8 2140.79 860.799   5
  -2  -7   8 1193.40 768.093   4
   2   7  -8 1636.64 716.139   9
   2   7  -7-286.144 388.530   5
  -2  -7   7 295.100 394.975   4
  -2  -7   7-119.584 234.716   3
   2   7  -7 277.097 411.097   9
  -2  -7   6 1249.48 500.206   3
   2   7  -6 1344.29 708.219   5
  -2  -7   6 430.303 164.313   4
   2   7  -6 343.414 373.529   9
  -2  -7   5-98.9895 258.235   3
  -2  -7   5-669.855 503.294   4
   2   7  -5-368.681 403.743   5
   2   7  -5 341.891 502.277   9
  -2  -7   4 7769.32 1606.48   4
  -2  -7   4 10084.9 1152.71   3
   2   7  -4 10530.4 1730.48   9
   2   7  -4 12172.9 2019.05   5
   2   7  -3 956.548 668.296   5
  -2  -7   3 470.745 461.155   4
  -2  -7   3 866.811 292.406   3
  -2  -7   2 4701.83 1325.72   4
   2   7  -2 8105.46 1765.76   5
   2   7  -1 1656.14 936.366   5
  -2  -7   1 1284.30 810.765   4
   2   7   0 6687.17 1756.43   5
   2   7   0 6572.79 320.845   2
  -2  -7   0 7374.55 1331.39   8
   2   7   0 6192.76 1246.73   7
   2   7   1 824.768 172.565   2
  -2  -7  -1 916.562 548.497   8
  -2  -7  -1 992.352 331.552   6
   2   7   1 1256.57 562.660   7
   2   7   2 8461.36 1434.85   7
  -2  -7  -2 7824.14 1294.78   8
  -2  -7  -2 7611.27 920.000   6
  -2  -7  -3-336.321 454.833   8
  -2  -7  -3 410.894 271.435   6
   2   7   3-110.303 236.564   7
  -2  -7  -4 11975.4 1519.08   8
  -2  -7  -4 11357.6 1129.13   6
   2   7   4 14003.8 1843.08   7
  -2  -7  -5-275.302 302.288   8
  -2  -7  -5 147.508 64.0875   6
   2   7   5 140.922 247.711   7
  -2  -7  -6 2797.61 738.124   8
  -2  -7  -6 3407.75 641.491   6
   2   7   6 3738.25 993.389   7
  -2  -7  -7 659.437 409.057   8
  -2  -7  -7 501.573 274.741   6
   2   7   7 727.020 398.893   7
   2   7   8-114.054 440.255   1
  -2  -7  -8 886.842 459.990   8
   2   7   8 293.199 421.822   7
  -2  -7  -8 699.095 288.576   6
  -2  -7  -9-151.678 265.249   8
   2   7   9-23.2041 178.070   7
  -2  -7  -9-51.9045 169.089   6
   2   7  10 149.844 396.825   1
  -2  -7 -10-85.9599 256.372   8
  -2  -7 -10-23.4192 130.772   6
   2   7  11 1246.13 888.259   1
  -2  -7 -11 649.895 386.908   8
  -2  -7 -11 578.465 352.044   6
   2   7  12 51926.0 5142.05   1
  -2  -7 -12 51081.2 2879.26   8
  -2  -7 -12 55300.2 3296.53   6
   2   7  13 4743.68 1604.46   1
  -2  -7 -13 3901.76 882.369   6
   2   7  14 3950.90 1436.07   1
  -2  -7 -14 5792.37 1135.61   6
   2   7  15 8.02322 369.336   1
  -2  -7 -15 354.824 175.106   6
   2   7  16 1207.83 1011.87   1
  -2  -7 -16-457.698 431.144   6
   2   7  17-736.992 799.256   1
  -2  -7 -17-215.686 364.531   6
   2   7  18 30.3392 539.145   1
  -2  -7 -18 388.366 419.711   6
   2   7  19 1716.34 1519.50   1
  -2  -7 -19 123.791 247.277   6
  -2  -8  16 3555.01 1268.00   4
  -2  -8  15 3684.88 1236.18   4
  -2  -8  14 2905.32 1136.32   4
   2   8 -14 4063.85 1370.72   9
  -2  -8  13 4277.31 1363.76   4
   2   8 -13 3724.91 1287.78   9
  -2  -8  12 990.628 769.643   4
   2   8 -12 101.623 188.011   9
  -2  -8  11 1222.82 613.962   4
   2   8 -11 1966.72 891.351   9
   2   8 -11 1958.07 771.742   5
  -2  -8  10 9470.99 1980.93   4
   2   8 -10 12726.2 2118.86   9
   2   8 -10 13390.5 2156.70   5
  -2  -8   9-204.694 320.684   4
   2   8  -9 174.790 347.144   5
   2   8  -9 643.566 357.820   9
  -2  -8   8-773.112 825.994   4
   2   8  -8-265.229 406.663   5
   2   8  -8 57.9909 274.761   9
  -2  -8   7 288.291 309.420   4
   2   8  -7 616.474 459.353   5
   2   8  -7 673.545 469.180   9
   2   8  -6 10623.4 1966.50   5
  -2  -8   6 6961.29 1797.98   4
   2   8  -6 12526.3 2015.88   9
   2   8  -5-120.179 656.236   5
  -2  -8   5 292.498 365.094   4
   2   8  -5 667.405 405.871   9
   2   8  -4 4199.75 1265.47   5
  -2  -8   4 6128.96 971.733   3
  -2  -8   4 4290.83 1343.25   4
   2   8  -4 4368.17 1195.75   9
  -2  -8   3 10916.4 2262.56   4
  -2  -8   3 14801.3 1445.77   3
   2   8  -3 13512.3 2399.46   5
  -2  -8   2 99902.2 6470.06   4
   2   8  -2 136628. 7965.29   5
  -2  -8   1 6422.19 1620.65   4
   2   8  -1 7856.04 2059.08   5
   2   8   0 660.828 690.130   5
  -2  -8   0 410.834 324.695   8
   2   8   0 770.039 599.433   7
   2   8   1 97.6092 474.255   5
   2   8   1 432.597 140.024   2
  -2  -8  -1 349.764 246.813   8
  -2  -8  -1 142.984 182.188   6
   2   8   1 365.127 351.355   7
   2   8   2 1848.05 320.210   2
  -2  -8  -2 1486.59 648.379   8
  -2  -8  -2 2204.56 520.205   6
   2   8   2 2713.09 876.017   7
  -2  -8  -3 2891.67 826.521   8
   2   8   3 3594.55 967.418   7
  -2  -8  -3 4056.61 726.874   6
  -2  -8  -4 1492.50 598.689   8
   2   8   4 1746.19 662.845   7
  -2  -8  -4 1639.39 431.423   6
  -2  -8  -5 2027.27 734.155   8
  -2  -8  -5 2278.24 537.996   6
   2   8   5 2059.87 762.025   7
  -2  -8  -6 1337.60 468.481   8
  -2  -8  -6 1739.64 506.067   6
   2   8   6 2361.68 837.753   7
  -2  -8  -7-52.7300 127.827   6
   2   8   7-37.7510 196.539   7
   2   8   8 22205.4 3090.93   1
  -2  -8  -8 19093.4 2028.36   8
  -2  -8  -8 21741.5 1794.52   6
   2   8   8 23148.1 2610.45   7
   2   8   9-332.997 741.289   1
  -2  -8  -9-106.621 208.165   8
   2   8   9 443.839 405.283   7
  -2  -8  -9 46.8681 209.431   6
   2   8  10 142.435 832.617   1
  -2  -8 -10 306.596 234.870   8
  -2  -8 -10 428.978 264.805   6
   2   8  10 483.597 462.419   7
   2   8  11 8758.37 2004.66   1
  -2  -8 -11 7671.00 1248.90   8
  -2  -8 -11 8836.20 1301.43   6
   2   8  11 9814.05 1821.74   7
   2   8  12 40761.7 4667.87   1
  -2  -8 -12 32106.4 2549.90   8
  -2  -8 -12 40350.5 2869.66   6
   2   8  13-1108.29 1053.77   1
  -2  -8 -13-595.944 474.665   6
   2   8  14 1487.19 860.605   1
  -2  -8 -14 600.302 396.657   6
   2   8  15-984.853 953.087   1
  -2  -8 -15-461.223 350.798   6
   2   8  16 3600.41 1708.06   1
  -2  -8 -16 5887.46 1271.52   6
   2   8  17-915.076 894.001   1
  -2  -8 -17 428.347 321.362   6
   2   8  18 85.6751 493.734   1
  -2  -8 -18 1555.85 741.522   6
  -2  -9  13 245.811 572.995   4
  -2  -9  12-26.1028 200.182   4
  -2  -9  11 216.952 288.704   4
   2   9 -11-329.837 394.284   9
   2   9 -10-4.75265 296.903   5
  -2  -9  10 484.566 663.192   4
   2   9 -10-259.323 413.749   9
  -2  -9   9-251.853 430.754   4
   2   9  -9-4.75656 243.707   5
   2   9  -9 36.3081 332.674   9
   2   9  -8 4931.25 1385.96   5
  -2  -9   8 3115.27 1069.91   4
   2   9  -8 3819.26 1152.39   9
  -2  -9   7 776.163 687.413   4
   2   9  -7 200.741 259.446   5
   2   9  -7-248.709 335.325   9
  -2  -9   6-356.186 399.744   4
   2   9  -6-19.8553 307.966   5
   2   9  -6 139.919 292.638   9
   2   9  -5 3878.36 1201.91   5
  -2  -9   5 1979.46 927.509   4
   2   9  -5 3565.51 1145.52   9
  -2  -9   4 27811.9 3552.37   4
   2   9  -4 33829.0 3414.78   9
   2   9  -4 33560.3 3858.14   5
  -2  -9   3 519.203 574.350   4
   2   9  -3 1662.50 790.554   5
   2   9  -3 2416.16 911.939   9
  -2  -9   2 11369.4 2271.76   4
   2   9  -2 19207.6 3116.54   5
  -2  -9   1 349.249 480.209   4
   2   9  -1 375.138 750.512   5
   2   9   0 1136.16 714.805   5
  -2  -9   0 1093.37 579.397   8
   2   9   1 7758.77 2162.45   5
   2   9   1 10149.1 1808.15   7
  -2  -9  -1 6671.16 1498.93   8
   2   9   2 9508.59 2552.80   5
  -2  -9  -2 9169.58 1707.19   8
   2   9   2 12013.3 1891.40   7
  -2  -9  -2 10540.5 1208.00   6
  -2  -9  -3 865.263 435.460   8
  -2  -9  -3 546.791 322.074   6
   2   9   3 796.554 430.904   7
   2   9   4 302.386 168.994   2
   2   9   4-24.9918 232.640   7
  -2  -9  -4 166.963 58.1527   6
  -2  -9  -5-56.7495 285.124   8
  -2  -9  -5 439.600 294.273   6
   2   9   5 838.741 468.292   7
  -2  -9  -6 144.702 155.124   8
   2   9   6 396.186 228.808   7
  -2  -9  -6 11.4488 120.215   6
  -2  -9  -7 2882.10 885.464   8
   2   9   7 2821.82 974.871   7
  -2  -9  -7 2953.97 708.489   6
  -2  -9  -8 926.404 512.633   8
  -2  -9  -8 1421.44 476.628   6
   2   9   8 697.556 326.373   7
   2   9   9 684.290 493.474   1
  -2  -9  -9-43.9881 176.697   8
   2   9   9 164.411 407.733   7
  -2  -9  -9 89.6497 112.346   6
   2   9  10-903.554 723.808   1
  -2  -9 -10-140.132 289.278   8
   2   9  10 592.461 487.272   7
  -2  -9 -10-228.006 273.417   6
   2   9  11 4966.36 1677.03   1
  -2  -9 -11 2195.50 698.103   8
   2   9  11 4209.29 1240.28   7
  -2  -9 -11 3737.70 829.669   6
   2   9  12 6054.87 1864.83   1
  -2  -9 -12 5128.42 1018.37   6
   2   9  12 5856.37 1473.87   7
   2   9  13 2328.32 1267.28   1
   2   9  13 1502.72 709.787   7
  -2  -9 -13 761.662 417.351   6
   2   9  14 99.5875 654.023   1
   2   9  14 984.890 612.104   7
  -2  -9 -14 32.8946 155.011   6
   2   9  15 3874.11 1612.91   1
  -2  -9 -15 1963.93 722.878   6
   2   9  16 124.401 758.702   1
  -2  -9 -16 685.007 421.477   6
   2   9  17 883.271 1017.62   1
  -2  -9 -17 341.316 364.359   6
  -2  -9 -18 555.825 434.424   6
  -2 -10  11 399.461 506.198   4
  -2 -10  10-51.6886 346.418   4
   2  10  -9 764.844 518.011   5
  -2 -10   9 470.653 516.923   4
  -2 -10   8-352.787 764.450   4
   2  10  -8-303.168 393.318   5
   2  10  -8 86.5703 314.542   9
  -2 -10   7-154.715 263.307   4
   2  10  -7-311.890 677.767   5
   2  10  -7-195.260 127.264   9
   2  10  -6-58.5955 376.579   5
  -2 -10   6 323.121 355.969   4
   2  10  -6-140.150 283.559   9
  -2 -10   5 220.513 152.562   4
   2  10  -5 133.031 594.797   5
   2  10  -5-47.1704 300.693   9
  -2 -10   4-466.688 649.490   4
   2  10  -4 493.815 394.822   5
   2  10  -4 46.7332 142.997   9
  -2 -10   3 2409.23 1081.34   4
   2  10  -3 3073.72 1331.56   5
   2  10  -3 2690.53 947.230   9
  -2 -10   2-383.481 615.999   4
   2  10  -2-444.726 651.002   5
  -2 -10   1-359.495 412.477   4
   2  10  -1 272.976 453.023   5
  -2 -10   0 765.805 668.229   4
   2  10   0 1151.25 722.174   5
   2  10   1-27.2651 466.458   5
  -2 -10  -1 735.836 528.061   8
   2  10   2 429.689 623.169   5
  -2 -10  -2-180.779 233.594   8
  -2 -10  -2 322.139 220.733   6
   2  10   3-381.468 667.324   5
  -2 -10  -3 153.789 306.947   8
  -2 -10  -3 199.776 146.424   6
   2  10   3-78.8784 181.901   7
  -2 -10  -4 485.166 402.363   8
  -2 -10  -4 352.790 266.729   6
  -2 -10  -5-192.903 312.064   8
   2  10   5-282.135 357.377   7
  -2 -10  -5-91.0944 147.816   6
  -2 -10  -6 6234.83 1411.85   8
   2  10   6 10505.9 1857.29   7
  -2 -10  -6 11156.2 1378.08   6
  -2 -10  -7 2591.87 901.711   8
  -2 -10  -7 2953.00 720.080   6
   2  10   7 2871.33 965.865   7
  -2 -10  -8 1292.47 633.840   8
   2  10   8 1205.57 588.701   7
  -2 -10  -8 1924.11 582.168   6
   2  10   9 444.714 721.350   1
  -2 -10  -9-123.898 308.870   8
  -2 -10  -9 13.9163 119.050   6
   2  10   9 826.923 572.771   7
   2  10  10 2556.27 1168.57   1
  -2 -10 -10 2431.34 846.312   8
  -2 -10 -10 2053.59 623.330   6
   2  10  10 2846.47 1054.96   7
   2  10  11 908.852 773.379   1
  -2 -10 -11 1144.88 592.909   8
  -2 -10 -11 905.661 443.541   6
   2  10  11 490.570 529.785   7
   2  10  12 707.459 907.537   1
  -2 -10 -12 472.099 273.117   6
   2  10  13 192.910 494.409   1
  -2 -10 -13 75.7913 174.249   6
   2  10  14 1149.61 870.104   1
  -2 -10 -14-102.390 184.959   6
   2  10  15-56.3856 205.587   1
  -2 -10 -15-281.203 341.966   6
   2  10  16 387.083 295.653   1
  -2 -10 -16 371.432 353.914   6
  -2 -10 -17 944.687 553.335   6
  -2 -11   8 911.454 671.646   4
   2  11  -8 565.231 588.909   5
  -2 -11   7-242.711 590.887   4
   2  11  -7 2023.78 1084.59   5
  -2 -11   6 588.951 653.368   4
   2  11  -6 838.783 793.513   5
   2  11  -5 621.474 560.660   5
  -2 -11   5 175.585 691.518   4
   2  11  -5 9.04888 426.792   9
  -2 -11   4 641.084 847.369   4
   2  11  -4 834.550 880.701   5
   2  11  -4-228.795 400.875   9
  -2 -11   3 394.859 731.643   4
   2  11  -3 158.219 516.086   5
   2  11  -3 773.218 682.970   9
  -2 -11   2-883.552 950.832   4
   2  11  -2-470.201 754.667   5
  -2 -11   1-613.654 805.601   4
   2  11  -1 382.322 561.184   5
   2  11   0-978.860 1037.85   5
  -2 -11   0-51.7734 358.707   4
   2  11   1 106.804 826.841   5
  -2 -11  -1 339.256 420.176   8
   2  11   2 1741.66 1127.88   5
  -2 -11  -2-274.182 479.131   8
   2  11   3 895.685 816.519   5
  -2 -11  -3-65.2970 490.006   8
   2  11   4 486.263 584.575   5
  -2 -11  -4 890.144 542.355   8
   2  11   4 453.009 396.536   7
  -2 -11  -5 1290.85 790.925   8
   2  11   5 746.779 567.671   7
  -2 -11  -6-532.829 589.075   8
   2  11   6 400.916 262.030   7
  -2 -11  -7 56.0717 526.158   8
   2  11   7 13.9601 245.661   7
  -2 -11  -8 1237.25 622.747   8
  -2 -11  -8 1760.69 590.618   6
   2  11   9-271.925 542.727   1
  -2 -11  -9 900.224 517.821   8
  -2 -11  -9 1071.33 437.429   6
   2  11  10 261.775 639.103   1
  -2 -11 -10-303.922 360.278   8
  -2 -11 -10-20.9546 122.445   6
   2  11  11 887.117 872.505   1
  -2 -11 -11 178.171 72.8382   6
   2  11  12 2310.39 1310.57   1
  -2 -11 -12 905.146 444.988   6
   2  11  13-111.824 673.243   1
  -2 -11 -13 245.665 304.182   6
   2  11  14-156.126 516.859   1
  -2 -11 -14-89.3155 125.024   6
  -2 -11 -15-837.228 475.351   6
  -2 -11 -16 15.4934 202.845   6
   2  12  -7-1430.58 918.281   5
   2  12  -6 2142.77 1209.93   5
   2  12  -5 1956.70 1074.91   5
   2  12  -4 1562.95 1079.20   5
  -2 -12   3-142.067 804.250   4
   2  12  -3 386.585 627.669   5
  -2 -12   2 1173.35 1023.50   4
   2  12  -2 380.596 725.477   5
   2  12  -2-52.1216 439.544   9
  -2 -12   1 1317.87 853.407   4
   2  12  -1 1218.09 972.102   5
  -2 -12   0 1539.26 1062.67   4
   2  12   0-567.917 968.609   5
  -2 -12  -1-1111.95 641.006   4
   2  12   1 636.040 720.544   5
   2  12   2 2170.37 1508.93   5
  -2 -12  -2-488.746 684.800   8
   2  12   3-277.690 1157.10   5
  -2 -12  -3-619.439 729.245   8
   2  12   4 733.770 762.682   5
  -2 -12  -4-43.5267 225.005   8
   2  12   5 1585.82 1376.98   5
  -2 -12  -5 96.1821 183.321   8
   2  12   6 561.254 1006.60   5
  -2 -12  -6 804.255 621.456   8
  -2 -12  -7-387.651 455.389   8
  -2 -12  -8-425.516 439.223   8
  -2 -12  -9 618.344 547.573   8
   2  12   9 455.546 388.147   1
   2  12  10 915.200 940.498   1
   2  12  11 4083.14 1918.26   1
   2  13  -2 2895.89 1517.40   5
   2  13  -1 5540.11 2046.79   5
   2  13   0-304.861 539.491   5
   2  13   1-144.051 777.683   5
   2  13   2-288.617 501.427   5
   2  13   3 4855.03 2329.52   5
  -2 -13  -4-15.0281 289.252   8
  -2 -13  -5-154.166 240.482   8
  -2 -13  -6-85.0497 200.616   8
  -2 -13  -7-110.175 267.410   8
  -2 -13  -8 1238.14 839.306   8
  -2 -13  -9 546.500 680.239   8
  -3  10  11 396.704 420.381   2
   3 -10  -8 235.052 396.452   8
   3 -10  -7 424.597 301.672   8
  -3  10   6 688.743 1120.59   5
   3 -10  -6-233.358 542.056   8
  -3  10   5-395.759 1087.34   5
   3 -10  -5-20.3100 271.862   8
  -3  10   4 1062.56 980.608   5
   3 -10  -4 291.866 448.841   8
  -3  10   3 1080.89 1010.75   5
   3 -10  -3 544.073 489.523   8
  -3  10   2 868.448 1017.19   5
   3 -10  -2 170.465 298.001   8
  -3  10   1 1004.25 839.352   5
   3 -10  -1-425.773 648.371   8
  -3  10   0 1321.85 993.546   5
   3 -10   0-182.903 373.096   8
  -3  10  -1 502.416 818.023   5
   3 -10   1 553.141 567.740   8
  -3  10  -2 1777.92 1249.74   5
   3 -10   2 337.710 231.164   8
   3  -9 -14-27.1496 355.699   8
   3  -9 -13-399.331 450.999   8
  -3   9  13 752.461 614.785   2
   3  -9 -12 324.093 399.209   8
  -3   9  12 1036.50 569.929   2
  -3   9  11 1613.07 1453.89   5
   3  -9 -11 1726.31 810.979   8
  -3   9  11 1643.15 723.128   2
  -3   9  10 722.209 915.171   5
   3  -9 -10 2091.99 1050.54   8
  -3   9  10 2103.06 705.103   2
  -3   9   9 897.416 1009.02   5
   3  -9  -9 1252.19 675.132   8
  -3   9   9 1600.28 596.266   2
  -3   9   8 1423.44 1013.97   5
   3  -9  -8 711.404 549.729   8
  -3   9   8 1228.87 572.111   2
  -3   9   7 4033.89 1988.91   5
   3  -9  -7 1982.04 991.438   8
  -3   9   7 3313.40 840.930   2
  -3   9   7 5174.63 1608.34   1
   3  -9  -6 83.6471 551.461   8
  -3   9   6 1382.30 551.048   2
  -3   9   6 501.508 322.242   1
  -3   9   5 5213.19 2205.58   5
   3  -9  -5 6082.02 1703.98   8
  -3   9   5 5365.41 1017.21   2
  -3   9   4 1348.74 1177.83   5
   3  -9  -4-358.674 905.452   8
  -3   9   4 359.195 179.026   2
  -3   9   3-34.3564 559.980   5
   3  -9  -3 263.000 740.335   8
  -3   9   2 1068.16 1106.19   5
   3  -9  -2 1373.55 970.048   8
  -3   9   1 440.368 275.580   5
   3  -9  -1-500.902 611.758   8
  -3   9   0 1273.26 825.718   5
   3  -9   0 674.606 483.760   8
  -3   9  -1 1241.98 1053.62   5
   3  -9   1-350.376 292.929   8
  -3   9  -2 1221.12 791.706   5
   3  -9   2 351.309 520.327   8
  -3   9  -3-715.129 960.047   5
   3  -9   3-122.049 644.655   8
  -3   9  -4-1172.26 1039.86   5
   3  -9   4 1205.74 852.711   8
  -3   9  -5 9154.46 2407.01   5
   3  -9   5 2258.73 1060.87   8
  -3   9  -6 1196.02 890.442   5
   3  -9   6 95.6913 335.359   3
   3  -9   6 266.530 273.357   8
  -3   9  -7 4300.62 1629.43   5
   3  -9   7 1612.98 1071.77   8
   3  -9   8 981.468 1048.30   4
   3  -9   8 516.381 390.207   8
   3  -9   9 573.973 770.892   4
   3  -8 -15 384.391 411.402   8
   3  -8 -14 4659.89 1428.38   8
  -3   8  14 4547.75 1200.21   2
   3  -8 -13-412.157 428.170   8
  -3   8  13-284.011 421.359   2
   3  -8 -12 3409.28 1219.79   8
  -3   8  12 3020.37 939.355   2
   3  -8 -11 2996.46 1048.75   8
  -3   8  11 1596.61 622.945   2
  -3   8  11 2951.02 1263.17   1
   3  -8 -10 731.487 558.741   8
  -3   8  10 245.622 232.456   1
  -3   8  10 659.440 376.313   2
   3  -8  -9 1721.82 853.775   8
  -3   8   9 1404.08 555.943   2
  -3   8   9 1115.26 532.140   1
  -3   8   8 3793.62 1664.25   5
   3  -8  -8 5868.18 1515.60   8
  -3   8   8 6529.09 1188.75   2
  -3   8   8 5728.65 1567.38   1
  -3   8   7-33.6574 307.298   5
   3  -8  -7-83.3496 445.178   8
  -3   8   7 200.863 231.352   2
  -3   8   7 225.951 239.822   1
  -3   8   6 3215.41 1620.81   5
   3  -8  -6 5146.87 1461.52   8
  -3   8   6 5460.19 1027.52   2
  -3   8   6 3531.03 1163.29   1
  -3   8   5 1841.31 1338.58   5
   3  -8  -5 1188.29 706.339   8
  -3   8   5 1447.92 509.891   2
  -3   8   4 6242.23 2180.74   5
   3  -8  -4 4229.01 1211.52   8
  -3   8   4 6428.52 1069.09   2
  -3   8   3 4623.01 1982.77   5
   3  -8  -3 3031.85 1205.17   8
  -3   8   3 3407.05 759.599   2
  -3   8   2 199.462 527.609   5
   3  -8  -2 754.698 558.871   8
  -3   8   2 697.266 355.249   2
  -3   8   1 737.945 578.967   5
   3  -8  -1 833.290 636.591   8
  -3   8   1 290.040 192.362   2
  -3   8   0 8107.03 2295.14   5
   3  -8   0 6262.45 1635.86   8
  -3   8   0 7303.07 1008.14   2
  -3   8  -1-846.867 971.931   5
   3  -8   1 357.604 559.293   8
  -3   8  -2 499.261 591.644   5
   3  -8   2 905.804 704.400   8
  -3   8  -3 2428.37 1226.64   5
   3  -8   3 1067.38 510.845   8
  -3   8  -4-856.417 848.676   5
   3  -8   4 65.2768 217.460   8
  -3   8  -5 338.413 383.611   5
   3  -8   5 436.656 636.593   8
   3  -8   6 2492.27 1178.12   3
  -3   8  -6 1587.54 1039.05   5
   3  -8   6-420.179 514.395   8
   3  -8   7 1117.14 851.890   3
  -3   8  -7 1836.50 1121.86   5
   3  -8   7 543.209 434.428   8
  -3   8  -8 4797.42 1725.33   5
   3  -8   8 6110.38 1831.08   3
   3  -8   8 1459.62 901.705   8
   3  -8   9 8054.68 2068.03   3
   3  -8   9 4757.93 1728.97   4
  -3   8  -9 7636.20 2106.33   5
   3  -8  10 2731.54 1370.16   4
  -3   8 -10 6059.33 1794.03   5
   3  -8  11 820.470 735.627   4
  -3   8 -11 743.934 737.678   5
   3  -8  12 307.208 533.421   4
   3  -7 -16 2159.60 1005.52   8
   3  -7 -15 174.692 629.255   8
  -3   7  15-224.433 412.591   2
   3  -7 -14 543.379 717.886   8
  -3   7  14-829.974 973.162   1
  -3   7  14 510.793 397.539   2
   3  -7 -13 2112.67 917.476   8
  -3   7  13 531.779 341.733   2
  -3   7  13 899.507 711.624   1
   3  -7 -12 2187.52 918.409   8
  -3   7  12 1442.91 642.894   2
  -3   7  12 961.250 856.240   1
   3  -7 -11 9120.77 1803.11   8
  -3   7  11 7479.91 1330.17   2
  -3   7  11 8903.81 2125.55   1
   3  -7 -10 1991.06 896.628   8
  -3   7  10 1828.15 607.290   2
  -3   7  10 1744.56 943.102   1
   3  -7  -9-311.033 145.686   8
  -3   7   9 371.403 344.123   2
  -3   7   9 259.629 404.496   1
   3  -7  -8 31038.6 3196.19   8
  -3   7   8 28921.9 2437.47   2
  -3   7   8 30752.8 3457.90   1
  -3   7   7 1086.91 976.685   5
   3  -7  -7-369.693 448.695   8
  -3   7   7 577.566 395.991   2
  -3   7   7 504.748 319.217   1
  -3   7   6 8204.88 2477.48   5
   3  -7  -6 9808.44 1836.03   8
  -3   7   6 11237.5 1986.76   1
  -3   7   6 10325.2 1384.20   2
  -3   7   5-83.0097 650.642   5
   3  -7  -5 46.9358 357.494   8
  -3   7   5 356.368 100.235   2
  -3   7   4 1659.89 913.464   5
   3  -7  -4 2839.14 922.396   8
  -3   7   4 4182.03 834.500   2
  -3   7   3-117.715 485.073   5
   3  -7  -3 660.903 662.170   8
  -3   7   3 5.13838 172.897   2
  -3   7   2 1111.29 1019.86   5
   3  -7  -2 1360.66 712.908   8
  -3   7   2 1899.28 532.837   2
  -3   7   1 60.3486 384.047   5
   3  -7  -1-382.174 601.017   8
  -3   7   1 25.9094 94.7564   2
  -3   7   0 875.986 621.491   5
   3  -7   0 1368.20 719.932   8
  -3   7   0 1152.22 404.809   2
   3  -7   1-236.424 314.510   8
  -3   7  -1 266.489 146.905   2
  -3   7  -2 9140.10 2281.45   5
   3  -7   2 5616.93 1660.26   8
  -3   7  -2 7608.40 940.315   2
  -3   7  -3 5547.18 1743.56   5
   3  -7   3 3067.61 1164.61   8
  -3   7  -3 5067.57 758.103   2
  -3   7  -4 8656.27 2092.07   5
   3  -7   4 4673.20 1370.52   8
  -3   7  -4 9891.05 1047.63   2
  -3   7  -5-717.043 474.319   5
   3  -7   5 258.295 505.683   8
  -3   7  -5 52.5395 158.348   2
  -3   7  -6 12341.9 2533.45   5
   3  -7   6 11939.7 2394.65   3
   3  -7   6 6139.91 1642.04   8
   3  -7   7-69.8199 424.289   3
  -3   7  -7 669.318 692.111   5
   3  -7   7 1028.44 670.675   8
   3  -7   8 1325.62 747.067   3
   3  -7   8 391.771 338.089   8
   3  -7   9 2238.76 1123.55   3
   3  -7   9 1894.91 1174.43   4
  -3   7  -9 1331.19 750.100   5
   3  -7   9 9.68823 419.185   8
   3  -7  10-476.241 534.623   4
  -3   7 -10 1682.94 961.490   5
   3  -7  10 616.960 529.887   3
  -3   7 -11 8206.04 2065.58   5
   3  -7  11 3127.13 1350.98   4
   3  -7  11 6707.39 1951.24   3
   3  -7  12-411.000 786.585   4
   3  -7  12-476.465 550.685   3
  -3   7 -12 1258.80 906.269   5
   3  -7  13-613.640 452.136   3
   3  -7  13-249.370 550.217   4
  -3   7 -13 1129.17 947.193   5
   3  -6 -18 79.6607 189.597   6
  -3   6  17 3694.65 1905.12   1
   3  -6 -17 4296.92 1192.51   6
  -3   6  16-193.129 580.561   1
   3  -6 -16 1279.18 787.277   8
   3  -6 -16 381.526 272.200   6
  -3   6  15 609.420 475.965   1
   3  -6 -15 608.548 538.354   8
   3  -6 -15 262.738 438.857   6
  -3   6  14 6342.49 2056.45   1
   3  -6 -14 10491.8 1916.49   8
   3  -6 -14 7911.04 1454.84   6
  -3   6  13 5909.01 1862.36   1
   3  -6 -13 4887.50 1243.96   8
   3  -6 -13 5176.57 1111.08   6
  -3   6  12 1608.20 1059.96   1
   3  -6 -12 1522.98 781.831   8
   3  -6 -12 1839.44 634.506   6
  -3   6  11 21460.1 2249.15   2
  -3   6  11 23652.5 3267.96   1
   3  -6 -11 28188.8 3037.36   8
   3  -6 -11 23617.4 2204.29   6
  -3   6  10 10413.2 1506.99   2
  -3   6  10 11298.6 2220.89   1
   3  -6 -10 12518.0 1951.04   8
   3  -6 -10 11610.4 1435.92   6
  -3   6   9 8011.68 1270.52   2
  -3   6   9 9140.92 1851.31   1
   3  -6  -9 5712.30 1271.27   8
   3  -6  -9 6437.53 1011.30   6
  -3   6   8 2554.92 981.382   1
  -3   6   8 2139.38 693.735   2
   3  -6  -8 1149.16 684.030   8
   3  -6  -8 1379.52 429.441   6
  -3   6   7-105.431 195.718   2
  -3   6   7 144.590 281.324   1
   3  -6  -7 430.019 225.978   8
   3  -6  -7 90.6517 108.653   6
  -3   6   6 1714.70 544.770   2
  -3   6   6 1489.49 585.138   1
   3  -6  -6 560.851 172.532   8
   3  -6  -6 1650.07 419.985   6
  -3   6   5 4684.03 1736.98   5
  -3   6   5 4299.34 854.737   2
   3  -6  -5 4739.60 1119.05   8
   3  -6  -5 4772.48 623.900   6
  -3   6   4 634.256 818.651   5
  -3   6   4-142.983 279.466   2
   3  -6  -4-279.879 355.575   8
   3  -6  -4 123.680 69.2533   6
  -3   6   3 14169.9 2971.76   5
   3  -6  -3 14256.6 1987.11   8
  -3   6   3 13223.1 1397.65   2
  -3   6   2-289.124 673.159   5
   3  -6  -2 259.421 532.430   8
  -3   6   2 220.381 144.300   2
  -3   6   1 3282.25 1485.56   5
   3  -6  -1 2595.78 1012.33   8
  -3   6   1 2417.61 531.931   2
  -3   6   0 8353.72 2321.92   5
   3  -6   0 7661.40 1702.71   8
  -3   6   0 5883.00 864.082   2
  -3   6  -1 5446.56 1650.37   5
   3  -6   1 5206.21 1324.90   8
  -3   6  -1 4812.32 745.820   2
  -3   6  -2 700.936 451.891   5
   3  -6   2 363.949 170.068   8
  -3   6  -3 5890.62 1733.49   5
   3  -6   3 6290.05 1490.03   8
  -3   6  -3 6753.51 861.755   2
  -3   6  -4 143.289 172.260   2
   3  -6   4-517.963 397.730   8
  -3   6  -5 16139.1 1276.23   2
   3  -6   5 11092.6 1907.95   8
  -3   6  -5 16176.8 2819.12   5
   3  -6   6 1356.18 901.809   3
  -3   6  -6 1084.03 828.599   5
   3  -6   6 356.060 407.284   8
   3  -6   7-305.290 423.189   3
  -3   6  -7 94.0614 280.305   5
   3  -6   7-742.726 700.042   8
  -3   6  -8 1319.23 768.045   5
   3  -6   8 1411.73 845.425   3
   3  -6   8 720.414 428.656   8
  -3   6  -9 2887.62 976.906   5
   3  -6   9 1936.96 954.376   3
   3  -6   9 1446.50 812.536   8
  -3   6 -10 173.106 542.900   5
   3  -6  10-253.712 344.821   4
   3  -6  11-95.9348 179.590   3
   3  -6  11-14.2299 367.645   4
  -3   6 -11 235.975 474.036   5
   3  -6  12-309.874 503.832   4
   3  -6  12-130.804 180.441   3
   3  -6  13-68.4082 350.715   4
   3  -6  13-26.7339 217.667   3
  -3   6 -13-369.136 459.652   5
   3  -6  14-109.636 537.934   3
  -3   6 -14 333.531 425.702   5
   3  -6  15 2451.88 1176.48   3
  -3   6 -15 3929.60 1426.23   5
   3  -6  16 9094.73 2640.03   3
  -3   5  19 338.048 353.524   1
  -3   5  18 1399.46 1269.06   1
   3  -5 -18 2105.95 881.385   6
  -3   5  17 201.870 546.408   1
   3  -5 -17 655.588 327.470   6
  -3   5  16 96.1940 641.242   1
   3  -5 -16 374.402 443.833   8
   3  -5 -16 914.179 331.983   6
  -3   5  15 747.318 891.171   1
   3  -5 -15 992.420 726.238   8
   3  -5 -15 757.974 460.396   6
  -3   5  14 7824.57 2252.21   1
   3  -5 -14 8282.52 1683.12   8
   3  -5 -14 8872.85 1595.30   6
  -3   5  13 2404.47 1120.03   1
   3  -5 -13 4356.32 1284.41   8
   3  -5 -13 4692.94 1103.78   6
  -3   5  12 731.942 492.709   1
   3  -5 -12 1908.51 838.908   8
   3  -5 -12 1872.00 686.346   6
  -3   5  11 881.499 654.972   1
   3  -5 -11 1401.43 743.580   8
   3  -5 -11 626.581 353.706   6
  -3   5  10 3190.61 1161.98   1
   3  -5 -10 5273.54 1296.17   8
   3  -5 -10 4548.18 943.308   6
  -3   5   9 2020.32 672.070   2
  -3   5   9 1300.25 720.977   1
   3  -5  -9 3227.22 977.106   8
   3  -5  -9 2326.06 666.417   6
  -3   5   8 386.256 308.023   2
  -3   5   8-246.360 325.563   1
   3  -5  -8 63.5918 168.206   8
   3  -5  -8 161.970 109.411   6
  -3   5   7 9286.78 1633.78   1
  -3   5   7 7996.47 1207.67   2
   3  -5  -7 8535.71 1484.51   8
   3  -5  -7 8142.05 1021.22   6
  -3   5   6 400.250 279.331   1
  -3   5   6 512.259 374.995   2
   3  -5  -6-184.191 496.548   8
   3  -5  -6 210.644 233.325   6
  -3   5   5 1006.58 383.455   2
  -3   5   5 1235.40 622.295   1
   3  -5  -5 1868.94 687.216   8
   3  -5  -5 1164.28 294.127   6
  -3   5   4-108.862 569.434   5
  -3   5   4 740.937 358.344   2
   3  -5  -4 812.013 416.727   8
   3  -5  -4 234.601 140.137   6
  -3   5   3-191.119 368.916   5
  -3   5   3 279.749 182.130   2
   3  -5  -3 1031.91 530.234   8
   3  -5  -3 547.274 171.341   6
  -3   5   2-300.649 735.611   5
  -3   5   2-233.046 290.943   2
   3  -5  -2 177.661 229.781   8
   3  -5  -2 63.7925 24.4771   6
  -3   5   1 7080.00 1915.44   5
  -3   5   1 5522.75 806.669   2
   3  -5  -1 6503.33 1254.47   8
   3  -5  -1 5402.69 737.194   7
  -3   5   0 205.313 390.776   5
  -3   5   0 372.382 171.354   2
   3  -5   0 1057.51 398.897   8
  -3   5   0 685.863 250.973   9
   3  -5   0 963.895 303.925   7
  -3   5  -1-297.317 556.702   5
  -3   5  -1 219.747 176.133   9
   3  -5   1-171.352 138.387   8
  -3   5  -1-9.80675 124.698   2
  -3   5  -2-31.7430 316.524   5
   3  -5   2 331.534 216.895   8
  -3   5  -2 689.227 275.390   2
  -3   5  -3 194.717 486.882   5
   3  -5   3 911.363 516.502   8
  -3   5  -3 390.967 187.679   9
  -3   5  -3 388.071 220.685   2
  -3   5  -4 13313.9 2336.11   5
   3  -5   4 10927.9 1764.96   8
  -3   5  -4 11297.7 947.945   9
  -3   5  -4 11712.6 1062.58   2
  -3   5  -5 3563.83 1172.30   5
   3  -5   5 3383.30 982.508   8
  -3   5  -5 4286.18 550.164   9
  -3   5  -5 2938.14 543.878   2
   3  -5   6 857.516 548.643   3
  -3   5  -6 1920.05 834.270   5
   3  -5   6 1495.34 710.142   8
  -3   5  -6 1785.31 424.082   2
   3  -5   7 30.2672 165.211   3
  -3   5  -7 176.808 419.135   5
   3  -5   7 621.583 526.788   8
   3  -5   8-56.3916 655.403   3
  -3   5  -8-447.284 558.645   5
   3  -5   8-191.204 278.613   8
   3  -5   9 731.939 656.459   3
  -3   5  -9-662.887 618.513   5
   3  -5   9 373.606 647.162   8
  -3   5 -10 1571.60 747.504   5
   3  -5  10 1016.68 690.192   4
   3  -5  10 1594.52 931.189   3
   3  -5  11 821.181 692.522   4
   3  -5  11 1101.09 777.959   3
  -3   5 -11 426.138 656.205   5
   3  -5  12 1600.66 790.620   4
   3  -5  12 1583.72 949.238   3
  -3   5 -12 2554.53 1055.04   5
   3  -5  13 3772.55 1154.22   4
   3  -5  13 3755.97 1490.51   3
  -3   5 -13 4691.59 1465.29   5
   3  -5  14 714.283 681.647   3
  -3   5 -14 102.894 326.892   5
   3  -5  15 2415.59 1365.59   3
  -3   5 -15 4016.93 1355.83   5
   3  -5  16-979.035 871.201   3
  -3   5 -16-266.694 355.911   5
   3  -5  17-939.338 881.301   3
  -3   4  20 69.0284 313.690   1
  -3   4  19 739.837 846.975   1
  -3   4  18 631.824 466.215   1
   3  -4 -18 375.892 343.615   6
  -3   4  17-221.460 582.446   1
   3  -4 -17 2107.88 1052.07   8
   3  -4 -17 1625.62 803.422   6
  -3   4  16-900.191 1120.45   1
   3  -4 -16 360.116 361.282   8
   3  -4 -16 701.406 562.628   6
  -3   4  15 1986.79 1233.34   1
   3  -4 -15 2269.97 1001.18   8
   3  -4 -15 3137.12 1055.46   6
  -3   4  14 1606.37 1227.40   1
   3  -4 -14 1103.16 711.440   8
   3  -4 -14 912.312 546.290   6
  -3   4  13 1033.31 906.323   1
   3  -4 -13 2407.50 874.150   8
   3  -4 -13 1068.08 548.740   6
  -3   4  12 6384.07 1834.07   1
   3  -4 -12 4481.75 1188.06   8
   3  -4 -12 4503.47 1119.40   6
  -3   4  11 472.416 479.410   1
   3  -4 -11 26.7715 204.108   8
   3  -4 -11 24.1965 119.999   6
  -3   4  10-239.615 219.983   1
   3  -4 -10-289.095 247.566   8
   3  -4 -10-61.7031 181.862   6
  -3   4   9 328.806 196.688   1
   3  -4  -9-201.128 338.449   8
   3  -4  -9 98.5262 165.041   6
  -3   4   8 1702.06 640.035   1
   3  -4  -8 2228.21 834.311   8
   3  -4  -8 1588.45 514.237   6
  -3   4   7 622.383 311.288   2
  -3   4   7 153.566 240.421   1
   3  -4  -7 516.014 403.646   8
  -3   4   7 746.002 198.246   7
   3  -4  -7 204.840 222.083   6
  -3   4   6 2056.02 582.195   2
  -3   4   6 1288.15 501.107   1
   3  -4  -6 1533.31 671.557   8
   3  -4  -6 1775.08 486.488   6
  -3   4   5 166.089 197.559   2
  -3   4   5 264.659 205.194   1
   3  -4  -5 628.661 481.772   8
   3  -4  -5 154.791 86.5416   6
  -3   4   4 2255.79 1107.56   5
  -3   4   4 3026.15 614.100   2
   3  -4  -4 3753.25 886.326   8
   3  -4  -4 2535.04 479.147   6
  -3   4   3 12.1095 234.877   5
  -3   4   3-163.819 150.970   2
   3  -4  -3 93.2586 384.713   8
   3  -4  -3 181.665 125.144   6
  -3   4   2 241.676 336.342   5
  -3   4   2 859.574 301.329   2
   3  -4  -2 1082.66 471.670   8
   3  -4  -2 575.336 137.033   6
  -3   4   1 872.690 700.464   5
  -3   4   1 336.615 241.496   2
   3  -4  -1 655.126 321.720   8
  -3   4   1 309.586 215.226   9
   3  -4  -1 176.635 120.080   7
   3  -4  -1 180.091 60.6886   6
  -3   4   0-73.3508 396.455   5
  -3   4   0 229.586 56.4111   2
   3  -4   0 39.1865 330.662   8
  -3   4   0 150.768 128.465   9
   3  -4   0-24.0812 143.967   7
  -3   4  -1 9419.33 1836.18   5
  -3   4  -1 6001.36 634.698   9
   3  -4   1 8084.61 1331.01   8
   3  -4   1 7674.92 948.063   7
  -3   4  -1 9195.21 943.110   2
  -3   4  -2 2405.03 977.592   5
   3  -4   2 1624.30 689.961   8
  -3   4  -2 1584.61 304.724   9
  -3   4  -2 2584.45 480.667   2
  -3   4  -3 1761.82 681.380   5
  -3   4  -3 1406.24 276.563   9
   3  -4   3 718.241 318.562   8
  -3   4  -3 1430.96 363.788   2
  -3   4  -4 500.992 462.928   5
  -3   4  -4 1296.58 347.977   2
  -3   4  -4 1070.06 223.852   9
   3  -4   4 875.951 403.931   8
  -3   4  -5 815.635 594.949   5
  -3   4  -5 719.156 259.716   2
   3  -4   5 966.849 573.004   8
  -3   4  -5 901.376 205.026   9
  -3   4  -5 728.856 135.464   6
  -3   4  -5 811.998 128.155   6
  -3   4  -6 4501.62 1263.28   5
   3  -4   6 4404.57 1232.10   3
  -3   4  -6 3728.56 592.529   2
  -3   4  -6 3922.47 460.327   9
   3  -4   6 2587.22 784.874   8
  -3   4  -6 3749.72 411.054   6
   3  -4   7 8456.14 1719.84   3
  -3   4  -7 7203.04 1583.50   5
  -3   4  -7 7012.67 690.495   9
   3  -4   7 4783.99 1224.67   8
  -3   4  -7 6072.81 651.106   6
   3  -4   8 639.148 604.292   3
  -3   4  -8 93.0796 164.166   5
  -3   4  -8 458.836 205.925   9
   3  -4   8-318.080 456.441   8
  -3   4  -8 173.032 109.447   6
   3  -4   9 683.891 692.949   3
  -3   4  -9 804.703 657.728   5
   3  -4   9 463.674 557.976   8
  -3   4  -9 846.413 293.005   6
   3  -4  10 3118.52 1091.42   4
   3  -4  10 5123.02 1387.64   3
  -3   4 -10 5293.95 829.859   6
  -3   4 -10 5084.48 1356.76   5
   3  -4  11 524.875 360.021   1
   3  -4  11 318.020 417.022   4
   3  -4  11 1410.72 729.681   3
  -3   4 -11 142.542 486.218   5
  -3   4 -11 1060.42 459.745   6
   3  -4  12 4628.66 1917.17   1
   3  -4  12 4269.02 1368.34   3
   3  -4  12 4130.88 1152.17   4
  -3   4 -12 4588.42 1296.64   5
  -3   4 -12 4046.33 833.439   6
   3  -4  13 4457.42 2463.47   1
   3  -4  13 4374.20 1156.55   4
   3  -4  13 7277.30 2072.09   3
  -3   4 -13 6093.43 1544.06   5
   3  -4  14-600.396 630.257   3
  -3   4 -14 517.035 451.686   5
   3  -4  15-979.547 1011.35   1
   3  -4  15-466.169 711.905   3
   3  -4  16-434.557 1496.67   1
   3  -4  16-1311.95 984.598   3
  -3   4 -16 131.186 463.298   5
   3  -4  17-102.739 705.052   1
   3  -4  17-167.971 284.649   3
  -3   4 -17-129.213 278.594   5
  -3   4 -18-1598.53 874.262   5
  -3   3  20 2200.25 1554.89   1
  -3   3  19 392.892 532.602   1
   3  -3 -19-282.262 310.186   6
  -3   3  18 1258.42 1051.78   1
   3  -3 -18-768.214 599.885   6
  -3   3  17-888.518 1486.61   1
   3  -3 -17-276.301 272.647   8
   3  -3 -17 219.588 362.303   6
   3  -3 -16-432.744 401.096   8
  -3   3  16-100.797 472.433   1
   3  -3 -15 2900.79 1087.24   8
  -3   3  15 1847.84 1103.03   1
   3  -3 -14 683.700 574.412   8
  -3   3  14 1175.42 955.022   1
   3  -3 -13 1621.39 665.928   8
  -3   3  13 3351.51 1472.46   1
   3  -3 -12 2010.30 841.604   8
  -3   3  12 1356.88 961.848   1
   3  -3 -11 192.009 419.560   8
   3  -3 -11-665.957 527.950   9
  -3   3  11-535.074 777.186   1
   3  -3 -10-95.7831 290.364   8
   3  -3 -10 276.909 258.162   9
  -3   3  10-74.6412 339.172   1
   3  -3  -9 941.523 635.632   8
   3  -3  -9 639.967 334.727   9
  -3   3   9 594.181 555.459   1
   3  -3  -8 6009.18 1173.09   8
  -3   3   8 5293.54 1264.54   1
   3  -3  -7 916.894 425.723   8
  -3   3   7 288.244 325.016   1
   3  -3  -6 3594.66 823.229   8
  -3   3   6 3855.88 790.290   2
  -3   3   6 2997.29 831.755   1
   3  -3  -5 552.362 207.502   8
  -3   3   5 307.337 150.881   2
  -3   3   5 287.331 346.420   1
   3  -3  -4 13189.5 1533.67   8
  -3   3   4 14171.9 1524.82   1
  -3   3   4 13534.2 1292.46   2
  -3   3   3 6819.97 1611.22   5
  -3   3   3 6823.42 888.961   2
   3  -3  -3 8538.89 1271.81   8
  -3   3   2 5240.79 1289.30   5
  -3   3   2 5395.63 762.347   2
   3  -3  -2 7039.96 1061.23   8
  -3   3   2 6052.80 800.068   9
   3  -3  -2 4477.18 501.849   6
  -3   3   1 745.975 384.538   5
  -3   3   1 1587.07 402.525   2
   3  -3  -1 920.376 259.680   8
  -3   3   1 1168.94 341.682   9
   3  -3  -1 1352.51 231.206   7
   3  -3  -1 1372.10 200.286   6
  -3   3   0 4429.85 1105.12   5
  -3   3   0 3261.76 555.299   2
  -3   3   0 2782.19 436.949   9
   3  -3   0 3260.99 478.296   7
   3  -3   0 3195.51 748.331   8
  -3   3  -1 22895.6 1442.01   2
  -3   3  -1 19373.9 2735.37   1
  -3   3  -1 18390.5 1009.00   9
   3  -3   1 24060.4 2003.53   8
  -3   3  -1 24856.2 2749.48   5
   3  -3   2 340.013 172.567   8
  -3   3  -2 393.665 123.170   9
  -3   3  -2 424.982 245.470   2
  -3   3  -3 8073.35 1569.25   5
  -3   3  -3 8314.99 835.363   2
   3  -3   3 9647.05 1314.56   8
  -3   3  -4 2840.09 862.870   5
  -3   3  -4 4605.99 616.693   2
   3  -3   4 3956.45 894.826   8
  -3   3  -4 4509.44 253.613   6
  -3   3  -5 71.8949 182.072   5
  -3   3  -5 162.342 133.823   2
  -3   3  -5 81.9059 58.8906   9
   3  -3   5 39.8663 154.491   8
  -3   3  -5 49.7684 44.9838   6
   3  -3   6 8424.08 1811.13   3
  -3   3  -6 4075.69 641.259   2
  -3   3  -6 7200.56 1674.35   5
   3  -3   6 5541.45 1162.99   8
  -3   3  -6 5375.98 501.526   9
   3  -3   7 1452.30 750.931   3
  -3   3  -7 1297.53 684.447   5
  -3   3  -7 787.224 213.684   9
   3  -3   7 321.999 426.163   8
  -3   3  -7 613.810 219.709   6
   3  -3   8-58.1129 338.290   3
  -3   3  -8 697.353 645.563   5
   3  -3   8-200.638 248.293   1
  -3   3  -8 83.7708 112.384   9
   3  -3   8 423.593 463.502   8
  -3   3  -8 164.726 165.060   6
   3  -3   9 1379.58 694.486   3
   3  -3   9 2204.86 1241.99   1
  -3   3  -9 1476.70 403.780   9
   3  -3   9 1089.53 568.916   8
  -3   3  -9 1118.85 399.014   6
  -3   3  -9 836.130 211.386   5
   3  -3  10 1086.77 723.645   3
   3  -3  10 307.490 280.441   4
   3  -3  10 1371.23 1261.53   1
  -3   3 -10 852.818 342.985   9
  -3   3 -10 144.311 234.632   5
  -3   3 -10 456.453 193.785   6
   3  -3  11 1090.75 627.758   4
   3  -3  11 1565.89 785.697   3
   3  -3  11 2406.33 1656.85   1
  -3   3 -11 870.784 315.406   9
  -3   3 -11 848.340 402.817   6
  -3   3 -11 1960.05 895.509   5
   3  -3  12 352.190 513.124   3
   3  -3  12 274.212 388.272   4
   3  -3  12 977.953 911.556   1
  -3   3 -12-50.3333 211.465   9
  -3   3 -12 138.830 149.535   6
  -3   3 -12 256.266 411.238   5
   3  -3  13 1011.06 1119.92   1
   3  -3  13-23.3854 323.779   3
   3  -3  13 875.396 489.570   4
  -3   3 -13-44.5200 201.351   6
  -3   3 -13-179.719 301.928   5
   3  -3  14 8780.92 3479.72   1
   3  -3  14 8342.27 2227.13   3
  -3   3 -14 9914.47 1438.53   6
  -3   3 -14 12209.3 2129.81   5
   3  -3  15 429.827 426.205   1
   3  -3  15 457.065 798.930   3
  -3   3 -15 504.831 411.152   6
  -3   3 -15 1531.22 808.668   5
   3  -3  16-282.655 589.366   1
   3  -3  16 970.602 926.939   3
  -3   3 -16 327.015 293.711   6
  -3   3 -16 509.837 483.167   5
   3  -3  17 2185.13 1773.30   1
  -3   3 -17 861.601 427.007   6
  -3   3 -17 1050.85 713.223   5
   3  -3  18 6395.05 3028.81   1
  -3   3 -18 3585.22 1249.75   5
  -3   3 -19-285.925 703.671   5
  -3   2  20 1859.79 1603.43   1
  -3   2  19 1587.03 1640.81   1
  -3   2  18 2175.18 1501.69   1
   3  -2 -18 2860.09 1272.22   8
   3  -2 -18 1063.68 476.479   9
  -3   2  17 4221.05 1978.44   1
   3  -2 -17 4273.50 1419.17   8
   3  -2 -17 3521.05 1311.82   9
  -3   2  16-931.265 827.603   1
   3  -2 -16 63.0797 155.341   8
   3  -2 -16-158.749 422.304   9
  -3   2  15 242.154 671.738   1
   3  -2 -15 339.860 573.382   9
   3  -2 -15 1173.28 668.783   8
  -3   2  14 3268.93 1609.71   1
   3  -2 -14 2576.93 1091.28   9
   3  -2 -14 2482.36 995.596   8
  -3   2  13 3124.43 1458.00   1
   3  -2 -13 2987.69 1062.78   8
   3  -2 -13 2665.11 1033.97   9
  -3   2  12 1837.13 1080.84   1
   3  -2 -12 1451.92 731.559   9
   3  -2 -12 265.485 575.466   8
  -3   2  11-636.903 879.328   1
   3  -2 -11 105.987 271.923   9
   3  -2 -11-106.222 168.488   8
  -3   2  10-85.8767 178.027   1
   3  -2 -10 56.2996 404.934   9
   3  -2 -10 32.9769 331.392   8
  -3   2   9 1267.51 649.452   1
   3  -2  -9 1597.31 593.633   8
   3  -2  -9 1367.45 591.386   9
  -3   2   8 2027.66 813.267   1
   3  -2  -8 2355.93 813.826   8
   3  -2  -8 2083.58 726.948   9
  -3   2   7-422.049 410.532   1
   3  -2  -7-237.370 272.435   8
   3  -2  -7-80.3456 303.026   9
  -3   2   6 45735.8 3083.15   1
   3  -2  -6 49763.4 3003.50   9
   3  -2  -6 53888.8 3134.51   8
  -3   2   5 71.9444 203.048   2
  -3   2   5 51.2504 166.738   1
   3  -2  -5-334.855 309.791   8
   3  -2  -5 354.688 345.541   9
  -3   2   4 8725.98 1104.47   1
  -3   2   4 9049.33 1053.88   2
   3  -2  -4 9417.28 1206.80   9
   3  -2  -4 10536.0 1328.28   8
  -3   2   3 14883.8 1254.03   2
  -3   2   3 15810.1 1312.44   1
   3  -2  -3 15079.1 1337.07   9
  -3   2   3 13856.2 1293.21   9
   3  -2  -3 17984.3 1650.76   8
  -3   2   3 13560.5 2095.32   5
  -3   2   2 148089. 3718.15   2
  -3   2   2 136572. 3678.64   9
   3  -2  -2 143158. 4559.47   8
   3  -2  -2 141275. 3688.55   9
  -3   2   2 142906. 6432.92   5
  -3   2   1-92.3862 303.942   5
  -3   2   1 11.3162 81.1366   2
   3  -2  -1 459.693 412.868   8
  -3   2   1-357.696 216.646   9
  -3   2   0 9257.15 1555.61   5
  -3   2   0 7801.30 849.347   2
   3  -2   0 9284.47 1120.74   8
  -3   2   0 7503.75 682.550   9
   3  -2   0 6991.59 362.497   6
  -3   2  -1 5274.61 1129.79   5
  -3   2  -1 5031.90 1207.66   1
  -3   2  -1 5410.63 667.204   2
  -3   2  -1 4491.00 420.698   9
   3  -2   1 5264.80 910.809   8
  -3   2  -2 91925.7 5164.22   1
  -3   2  -2 97350.8 2742.64   2
   3  -2   2 97512.1 3589.01   8
  -3   2  -3-61.4465 352.274   5
  -3   2  -3 157.411 223.797   1
  -3   2  -3 273.782 163.121   2
   3  -2   3 389.338 370.370   8
  -3   2  -3 227.241 56.2562   6
  -3   2  -4 4405.06 1043.02   5
   3  -2   4 3321.57 1349.00   1
  -3   2  -4 4187.81 571.674   2
   3  -2   4 3854.04 774.862   8
  -3   2  -4 3810.03 317.560   6
  -3   2  -5 1040.32 536.067   5
  -3   2  -5 1903.89 397.025   2
   3  -2   5 1488.49 459.688   8
  -3   2  -5 1740.71 269.434   6
  -3   2  -6-360.166 486.464   5
   3  -2   6-147.118 473.704   3
   3  -2   6-237.735 272.399   1
   3  -2   6 223.521 126.309   8
  -3   2  -6 77.8337 100.540   6
  -3   2  -7 1585.50 756.537   5
   3  -2   7 744.273 548.866   3
   3  -2   7 440.761 868.536   1
  -3   2  -7 966.647 263.555   9
   3  -2   7 1098.15 318.195   9
   3  -2   7 827.353 427.621   8
  -3   2  -7 789.297 272.511   6
   3  -2   8 3541.23 1110.44   3
   3  -2   8 3175.99 1398.39   1
   3  -2   8 3330.91 598.185   9
  -3   2  -8 3043.45 502.723   9
   3  -2   8 1476.75 541.649   8
  -3   2  -8 3125.05 552.436   6
  -3   2  -8 2769.32 871.334   5
   3  -2   9 5463.16 1418.67   3
   3  -2   9 3174.33 918.191   4
   3  -2   9 5110.30 1938.82   1
   3  -2   9 4983.73 801.370   9
  -3   2  -9 4878.68 751.368   9
  -3   2  -9 6073.08 1286.49   5
  -3   2  -9 5360.16 820.392   6
   3  -2  10 2855.15 772.058   4
   3  -2  10 5487.83 1484.75   3
   3  -2  10 2467.69 1143.85   1
  -3   2 -10 4346.69 724.774   9
  -3   2 -10 4096.93 741.968   6
  -3   2 -10 5386.38 1243.58   5
   3  -2  11 661.007 295.829   4
   3  -2  11 1821.80 922.323   3
   3  -2  11 465.935 563.812   1
  -3   2 -11 1117.34 364.877   9
  -3   2 -11 1101.70 437.202   6
  -3   2 -11 1476.85 701.525   5
   3  -2  12 41593.4 2902.31   4
   3  -2  12 43575.6 4595.96   3
   3  -2  12 53376.8 6998.37   1
  -3   2 -12 49114.7 2800.19   9
  -3   2 -12 48203.7 2934.06   6
  -3   2 -12 58362.1 4251.00   5
   3  -2  13 992.596 716.645   1
   3  -2  13 1061.80 818.106   3
   3  -2  13 150.616 180.671   4
  -3   2 -13 111.538 99.7160   6
  -3   2 -13 710.844 536.756   5
   3  -2  14 3134.51 1736.94   1
   3  -2  14 1252.97 836.812   3
  -3   2 -14 2244.12 902.715   5
  -3   2 -14 2143.48 646.223   6
   3  -2  15 2079.50 1835.87   1
   3  -2  15 2120.17 1020.16   3
  -3   2 -15 2400.57 713.886   6
  -3   2 -15 2840.01 1011.25   5
   3  -2  16 7637.90 2824.70   1
   3  -2  16 6125.44 2145.39   3
  -3   2 -16 6116.33 1282.49   6
  -3   2 -16 8535.26 1788.59   5
   3  -2  17-692.659 921.913   1
  -3   2 -17 1376.00 710.692   5
  -3   2 -17 819.297 504.893   6
   3  -2  18-778.327 1071.25   1
  -3   2 -18-337.935 307.378   6
   3  -2  19-643.751 1190.68   1
  -3   2 -19 453.792 355.591   6
  -3   2 -20 1353.71 713.202   6
  -3   1  20 779.822 1173.91   1
  -3   1  19 3555.16 2122.43   1
   3  -1 -19 4412.14 1680.82   9
  -3   1  18 1287.87 1536.08   1
   3  -1 -18 396.593 507.328   9
  -3   1  17-150.485 684.712   1
   3  -1 -17 728.568 556.713   9
  -3   1  16 1009.62 626.659   1
   3  -1 -16 849.682 504.403   9
  -3   1  15 1113.04 1134.78   1
   3  -1 -15 3734.01 1265.11   9
  -3   1  14 2434.68 1266.85   1
   3  -1 -14 2790.50 1120.12   9
  -3   1  13 3603.25 1614.04   1
   3  -1 -13 844.436 728.857   9
  -3   1  12 2028.28 993.683   1
   3  -1 -12 3243.05 1117.27   9
  -3   1  11 6215.52 1802.06   1
   3  -1 -11 4496.13 1130.50   9
  -3   1  10 30.6387 316.355   1
   3  -1 -10 468.269 487.522   9
  -3   1   9 310.097 262.806   1
   3  -1  -9 644.556 423.653   9
  -3   1   8 175.679 182.519   1
   3  -1  -8 689.512 402.148   9
  -3   1   7 3533.76 1088.74   1
   3  -1  -7 3535.80 835.167   9
  -3   1   6-457.260 450.334   1
   3  -1  -6 430.306 412.398   9
  -3   1   5 809.272 389.044   1
   3  -1  -5 1078.92 385.376   1
   3  -1  -5 108.013 290.527   9
  -3   1   4 6956.35 989.926   1
  -3   1   4 6135.12 781.158   2
   3  -1  -4 6656.62 979.413   9
   3  -1  -4 7105.98 1037.72   8
  -3   1   4 5641.77 569.809   7
  -3   1   3 10935.8 1058.22   1
  -3   1   3 11692.3 1044.08   2
   3  -1  -3 12416.3 1218.63   9
   3  -1  -3 10440.7 1174.48   8
  -3   1   3 10365.4 1111.30   9
  -3   1   3 9440.04 583.202   7
  -3   1   2 7691.55 1303.55   5
  -3   1   2 8521.30 901.614   9
   3  -1  -2 8945.73 1033.79   8
   3  -1  -2 8872.89 879.361   9
  -3   1   2 8909.46 756.751   1
  -3   1   2 8832.34 859.107   2
  -3   1   1 228.337 362.372   5
  -3   1   1 223.422 137.686   2
  -3   1   1 272.833 165.808   9
   3  -1  -1 120.571 147.841   9
   3  -1  -1 649.822 263.903   8
  -3   1   0 47559.7 2408.83   1
  -3   1   0 62516.0 2165.47   2
  -3   1   0 55880.7 1824.28   9
   3  -1   0 59238.0 1755.58   9
   3  -1   0 55654.7 2501.89   8
   3  -1   0 55911.7 3601.27   5
  -3   1   0 59535.9 3229.40   5
   3  -1   0 51373.4 1268.50   6
  -3   1  -1 6158.48 1035.75   5
  -3   1  -1 4446.84 819.360   1
  -3   1  -1 5981.18 644.508   2
   3  -1   1 6058.66 425.102   9
   3  -1   1 6389.86 781.940   8
  -3   1  -1 5562.51 468.768   9
   3  -1   1 5677.88 359.099   6
  -3   1  -2 7623.28 1183.45   1
  -3   1  -2 9493.58 820.854   2
   3  -1   2 9548.11 997.292   8
  -3   1  -2 10331.3 1016.38   8
  -3   1  -2 8720.69 453.583   6
   3  -1   2 9723.73 493.461   6
  -3   1  -2 9876.74 1266.17   5
  -3   1  -3 7203.15 1139.89   5
   3  -1   3 5817.46 1262.58   1
  -3   1  -3 6724.12 702.288   2
  -3   1  -3 6091.85 1153.50   1
   3  -1   3 6664.12 851.080   8
  -3   1  -3 5858.10 763.313   8
  -3   1  -3 6021.44 397.848   6
   3  -1   3 5944.56 490.988   6
  -3   1  -4 153.449 240.085   5
   3  -1   4 198.408 591.453   1
  -3   1  -4-385.588 344.670   1
  -3   1  -4 34.3807 142.691   2
  -3   1  -4 20.9353 158.528   8
   3  -1   4 80.8889 225.399   8
  -3   1  -4-185.761 81.4150   6
  -3   1  -5 60.5003 361.534   5
   3  -1   5 133.792 322.855   3
  -3   1  -5 229.419 154.462   2
   3  -1   5 889.769 539.769   1
   3  -1   5 102.170 60.7694   9
  -3   1  -5 396.193 177.069   8
   3  -1   5 556.029 361.659   8
  -3   1  -5 307.825 116.652   6
   3  -1   6 43750.4 4266.50   1
   3  -1   6 46031.5 1645.88   9
   3  -1   6 42004.8 2278.31   8
  -3   1  -6 48575.2 1750.85   6
  -3   1  -6 48939.3 3150.36   5
   3  -1   7-45.2605 319.464   3
   3  -1   7 179.045 508.615   1
   3  -1   7 47.8691 65.4596   9
   3  -1   7 305.265 215.569   8
  -3   1  -7 149.660 76.3574   6
  -3   1  -7-3.06630 200.542   5
   3  -1   8-98.1895 285.274   3
   3  -1   8-202.264 178.775   9
   3  -1   8 186.733 242.914   8
  -3   1  -8 167.177 174.034   6
  -3   1  -8-19.4831 256.105   5
   3  -1   9 1088.12 872.987   1
   3  -1   9 406.814 284.421   4
   3  -1   9 356.170 197.484   3
  -3   1  -9 413.295 242.708   6
  -3   1  -9 1041.75 577.511   5
   3  -1  10 579.829 450.704   3
   3  -1  10 144.835 207.409   4
  -3   1 -10-152.145 420.704   5
  -3   1 -10 10.7162 99.1728   6
   3  -1  11 1468.90 986.234   1
   3  -1  11 964.950 765.732   3
   3  -1  11 1207.57 449.776   4
  -3   1 -11 668.705 389.352   5
  -3   1 -11 754.813 287.274   6
   3  -1  12 3005.40 1787.23   1
   3  -1  12 3024.96 1255.41   3
   3  -1  12 5134.91 868.604   4
  -3   1 -12 5534.90 964.807   6
  -3   1 -12 6496.20 1373.78   5
   3  -1  13-19.5953 101.515   4
   3  -1  13-330.385 695.669   3
  -3   1 -13 529.801 192.226   5
  -3   1 -13 303.474 340.669   6
   3  -1  14-871.828 1258.18   1
   3  -1  14 224.979 581.180   3
  -3   1 -14 326.641 305.228   6
  -3   1 -14 289.156 202.078   5
   3  -1  15 1595.32 1714.39   1
   3  -1  15 602.720 582.546   3
  -3   1 -15 1218.02 545.940   6
  -3   1 -15 1936.46 810.752   5
   3  -1  16 1098.12 524.543   1
  -3   1 -16 271.383 184.771   6
  -3   1 -16 1234.07 686.249   5
   3  -1  17 368.984 859.110   1
  -3   1 -17 767.963 479.252   6
   3  -1  18-338.204 645.749   1
  -3   1 -18-216.261 295.898   6
   3  -1  19 4266.29 2245.99   1
  -3   1 -19 5816.64 1363.88   6
  -3   1 -20 1352.96 649.706   6
  -3   1 -21 1636.91 798.978   6
  -3   0  20 1689.07 1648.73   1
   3   0 -19 906.697 848.045   9
  -3   0  19 1531.43 1129.24   1
   3   0 -18 1277.62 866.631   9
  -3   0  18-200.250 523.208   1
   3   0 -17 28.6312 774.035   9
  -3   0  17 350.880 931.989   1
   3   0 -16-710.399 665.439   9
  -3   0  16 731.734 867.692   1
   3   0 -15 1291.13 805.697   9
  -3   0  15 737.772 720.101   1
   3   0 -14-420.020 483.514   9
  -3   0  14-1667.11 1457.86   1
   3   0 -13 215.917 488.373   9
  -3   0  13-551.468 1275.55   1
  -3   0  12 434.430 310.810   4
   3   0 -12 151.044 521.653   9
  -3   0  12-129.926 506.242   1
  -3   0  11 2588.77 756.022   4
   3   0 -11 3816.43 1145.09   9
  -3   0  11 2324.93 1165.02   1
  -3   0  10 604.477 397.738   4
   3   0 -10-674.252 675.162   9
  -3   0  10 1017.10 603.492   1
  -3   0   9 9559.38 1442.47   4
   3   0  -9 17249.4 2229.06   9
  -3   0   9 16973.3 2979.32   1
  -3   0   8 8752.73 1183.65   4
   3   0  -8 12361.6 1626.45   9
  -3   0   8 9313.87 1908.49   1
  -3   0   7 38869.7 2399.63   4
   3   0  -7 38916.1 2801.33   9
  -3   0   7 32627.6 3340.36   1
  -3   0   6 5185.86 857.837   4
   3   0  -6 6081.42 1048.52   9
  -3   0   6 4560.10 1229.97   1
  -3   0   5 19015.2 1579.04   4
   3   0  -5 17954.2 1692.70   1
  -3   0   5 18322.8 2114.34   1
  -3   0   5 18140.7 1379.97   7
   3   0  -5 17936.4 1698.65   9
   3   0  -4 17431.1 1450.29   1
  -3   0   4 18663.2 1840.77   1
  -3   0   4 21403.4 1373.26   2
  -3   0   4 18690.9 1280.71   7
   3   0  -4 21188.6 1703.74   9
  -3   0   3 490.118 224.280   2
  -3   0   3 491.233 273.908   1
   3   0  -3 531.533 202.374   1
  -3   0   3 236.697 187.402   9
   3   0  -3 404.532 320.341   9
  -3   0   3 196.227 67.2397   7
  -3   0   2 10156.8 869.295   1
  -3   0   2 10809.4 879.805   2
   3   0  -2 11620.7 717.834   1
  -3   0   2 9821.25 1004.99   9
   3   0  -2 10050.1 757.273   7
   3   0  -2 10719.7 1011.43   9
  -3   0   2 8406.11 1037.00   5
  -3   0   2 9023.71 760.038   7
  -3   0   1 130529. 2988.72   2
   3   0  -1 130666. 3020.98   2
  -3   0   1 125994. 3297.71   9
   3   0  -1 121951. 3113.05   9
   3   0  -1 120326. 2623.08   7
  -3   0   1 129556. 3738.45   5
  -3   0   0 31151.0 1407.40   2
   3   0   0 29932.0 1395.38   2
   3   0   0 28015.2 1320.15   9
  -3   0   0 27099.1 1398.61   9
   3   0   0 31169.3 1700.56   8
   3   0   0 28112.2 1986.96   5
  -3   0   0 28401.6 1743.59   5
   3   0   0 32690.3 1168.67   6
  -3   0  -1 64263.6 1660.99   1
   3   0   1 54509.3 2012.78   1
   3   0   1 59002.9 1976.24   2
  -3   0  -1 62133.5 1933.22   2
   3   0   1 56227.0 1660.13   9
   3   0   1 58532.0 2225.50   8
   3   0   1 64974.2 1512.16   6
  -3   0  -1 60972.6 2603.10   5
   3   0   1 56628.6 2749.04   5
  -3   0  -1 61483.9 1524.21   6
  -3   0  -2 4035.77 711.522   5
   3   0   2 3546.31 690.474   5
  -3   0  -2 3451.21 461.494   2
   3   0   2 2850.29 627.754   1
   3   0   2 3710.03 489.587   2
  -3   0  -2 3385.76 565.004   1
  -3   0  -2 3548.80 524.908   8
   3   0   2 3716.41 379.021   9
   3   0   2 3514.71 538.822   8
   3   0   2 3962.30 376.975   6
  -3   0  -2 3293.50 349.779   6
  -3   0  -3 27703.3 1925.70   1
   3   0   3 23880.6 2081.89   1
  -3   0  -3 28622.7 1331.94   2
   3   0   3 27381.9 1392.33   8
  -3   0  -3 27237.7 1435.86   8
   3   0   3 26230.4 1056.67   6
  -3   0  -3 27420.0 1005.21   6
   3   0   3 27650.6 1995.95   5
  -3   0  -3 24687.6 1824.56   5
   3   0   4 3694.59 886.200   3
  -3   0  -4 3437.41 792.373   1
   3   0   4 3077.99 855.575   1
  -3   0  -4 3618.28 488.971   2
   3   0   4 3297.51 351.062   9
   3   0   4 3458.83 476.007   8
  -3   0  -4 3356.44 480.408   8
   3   0   4 3690.91 467.594   6
  -3   0  -4 3281.79 659.029   5
  -3   0  -4 3762.65 402.205   6
   3   0   5 5953.03 1170.91   3
  -3   0  -5 7396.83 1274.96   1
   3   0   5 6610.06 1368.65   1
   3   0   5 5770.36 559.939   9
  -3   0  -5 6866.38 674.704   8
   3   0   5 7171.54 727.544   8
   3   0   5 5068.75 625.987   6
  -3   0  -5 6038.80 982.704   5
  -3   0  -5 6639.09 623.750   6
   3   0   6 1808.61 720.981   3
   3   0   6 1532.33 768.280   1
  -3   0  -6 1014.65 260.993   8
   3   0   6 1106.14 343.304   8
   3   0   6 967.359 296.910   9
  -3   0  -6 836.071 258.807   6
  -3   0  -6 1166.88 546.759   5
   3   0   7 2268.82 822.811   3
   3   0   7 1159.14 698.374   1
   3   0   7 1993.91 438.248   8
   3   0   7 1493.39 391.567   9
  -3   0  -7 1626.61 327.640   8
  -3   0  -7 1680.88 388.407   6
  -3   0  -7 1721.16 478.830   5
   3   0   8 10774.8 1818.77   3
   3   0   8 7517.09 893.961   4
   3   0   8 12558.2 2391.86   1
   3   0   8 11037.5 1085.53   9
  -3   0  -8 12394.4 976.473   8
  -3   0  -8 11505.3 1072.85   6
  -3   0  -8 12376.0 1563.93   5
   3   0   9 19289.5 2672.55   3
   3   0   9 13266.4 1145.28   4
   3   0   9 22531.4 3492.99   1
  -3   0  -9 14051.1 1102.23   8
  -3   0  -9 19803.8 2077.47   5
  -3   0  -9 17006.8 1455.38   6
   3   0  10 2648.07 962.937   3
   3   0  10 1954.83 430.586   4
   3   0  10 2590.31 1230.19   1
  -3   0 -10 1987.10 402.967   8
  -3   0 -10 2457.93 568.580   6
  -3   0 -10 2686.82 675.459   5
   3   0  11 1262.35 361.264   4
   3   0  11 2369.03 1087.08   3
   3   0  11 2217.85 1427.38   1
  -3   0 -11 1613.77 401.596   8
  -3   0 -11 1586.96 517.950   6
  -3   0 -11 1927.56 654.054   5
   3   0  12 517.139 662.861   1
   3   0  12-143.246 662.014   3
   3   0  12 302.290 177.355   4
  -3   0 -12-85.0658 210.734   6
  -3   0 -12-392.580 550.598   5
   3   0  13 8023.87 2658.98   1
   3   0  13 5788.70 767.615   4
   3   0  13 5329.11 1742.88   3
  -3   0 -13 6621.71 1376.20   5
  -3   0 -13 7743.82 1233.43   6
   3   0  14 2643.91 1185.98   1
  -3   0 -14 1238.30 511.452   6
   3   0  15 2800.32 1954.37   1
  -3   0 -15 423.546 391.583   6
   3   0  16-1206.80 1150.40   1
  -3   0 -16-68.0587 195.400   6
   3   0  17 2387.27 1743.52   1
  -3   0 -17 1249.51 639.250   6
   3   0  18 2095.79 1812.73   1
  -3   0 -18 2191.81 821.581   6
   3   0  19 620.917 949.276   1
  -3   0 -19 711.482 415.816   6
   3   0  20 1875.24 1565.47   1
  -3   0 -20 7.08865 265.223   6
  -3   0 -21 409.158 304.284   6
  -3  -1  20-3834.78 2356.74   1
   3   1 -19 965.263 860.164   9
  -3  -1  19-930.749 1185.33   1
  -3  -1  18 300.416 83.2751   4
   3   1 -18 516.115 524.475   9
  -3  -1  18 193.812 797.801   1
  -3  -1  17-71.2593 131.139   4
   3   1 -17-694.974 706.178   9
  -3  -1  17-154.322 386.419   1
  -3  -1  16 4619.03 1152.43   4
   3   1 -16 3509.12 1275.27   9
  -3  -1  16 3203.59 1635.37   1
  -3  -1  15 9664.76 1590.62   4
   3   1 -15 8505.15 2008.00   9
  -3  -1  15 9427.04 3086.96   1
  -3  -1  14 717.128 423.151   4
   3   1 -14 469.989 533.147   9
  -3  -1  14 1230.82 1011.82   1
  -3  -1  13 1622.64 651.467   4
   3   1 -13 1710.34 848.641   9
  -3  -1  13 762.462 739.779   1
  -3  -1  12 335.161 230.306   4
   3   1 -12 107.300 300.318   9
  -3  -1  11 3821.40 936.423   4
   3   1 -11 2999.51 1045.63   9
  -3  -1  11 2427.15 1233.22   1
  -3  -1  10 5336.85 995.156   4
   3   1 -10 4787.46 1114.80   9
  -3  -1  10 3493.09 1493.08   1
  -3  -1   9 35967.8 2534.94   4
  -3  -1   9 33438.3 4279.18   1
   3   1  -9 36767.0 3014.02   9
  -3  -1   8 5889.83 971.956   4
  -3  -1   8 4276.40 1384.34   1
   3   1  -8 6788.00 1239.73   9
  -3  -1   8 4993.49 700.513   5
  -3  -1   7 66472.8 3148.40   4
  -3  -1   7 59720.8 5048.93   1
   3   1  -7 71312.7 3844.57   9
  -3  -1   7 63849.0 2264.40   5
  -3  -1   6 44511.4 2477.03   4
  -3  -1   6 37532.2 3738.14   1
   3   1  -6 41889.3 2776.92   9
  -3  -1   6 35527.9 1489.57   5
  -3  -1   5 24574.1 1755.03   4
  -3  -1   5 20270.1 1661.74   7
   3   1  -5 23052.3 1957.44   9
   3   1  -5 21828.4 2269.30   1
  -3  -1   5 20467.8 2552.73   1
  -3  -1   4 60173.7 2631.77   4
   3   1  -4 57987.6 3395.91   1
  -3  -1   4 56155.9 3757.03   1
  -3  -1   4 52892.5 2035.11   2
  -3  -1   4 50679.0 2497.09   7
   3   1  -4 57811.0 2875.52   9
  -3  -1   3 3423.70 606.893   4
  -3  -1   3 2898.63 441.669   2
  -3  -1   3 2254.84 698.837   1
   3   1  -3 2750.59 669.606   1
   3   1  -3 3461.79 717.820   9
  -3  -1   3 2858.04 551.395   7
  -3  -1   2-119.924 143.064   4
   3   1  -2 82.1054 80.1191   4
  -3  -1   2 89.5810 60.2733   5
  -3  -1   2 152.111 130.433   2
   3   1  -2 260.281 150.215   2
   3   1  -2 137.250 142.211   1
   3   1  -2 85.7794 234.816   9
  -3  -1   2-46.2605 67.6138   9
   3   1  -2 195.261 87.6429   7
  -3  -1   2 89.2822 109.943   7
  -3  -1   1 2567.19 306.181   5
  -3  -1   1 3264.43 522.894   4
   3   1  -1 2844.38 491.800   4
   3   1  -1 2296.88 415.843   5
  -3  -1   1 2357.84 372.272   2
   3   1  -1 2160.26 354.830   2
   3   1  -1 2534.71 485.752   1
   3   1  -1 2711.39 523.544   9
  -3  -1   1 2416.86 510.033   9
   3   1  -1 2447.52 459.389   7
  -3  -1   1 2276.04 450.631   7
  -3  -1   0 3054.83 460.128   4
   3   1   0 3393.01 492.298   4
   3   1   0 3004.27 401.765   2
  -3  -1   0 2887.21 386.836   2
   3   1   0 2792.80 480.748   9
   3   1   0 3749.01 483.050   5
   3   1   0 3357.54 420.505   6
  -3  -1   0 3532.41 421.577   5
   3   1   0 2637.19 475.725   7
   3   1   1 131464. 2639.23   2
   3   1   1 135891. 2538.55   1
  -3  -1  -1 134098. 2613.26   2
   3   1   1 140147. 2968.36   4
  -3  -1  -1 138192. 2857.07   4
   3   1   1 145597. 2618.00   6
  -3  -1  -1 151572. 2650.28   6
   3   1   1 129117. 3079.27   5
  -3  -1  -1 134209. 2938.84   5
  -3  -1  -2 7871.19 637.313   2
  -3  -1  -2 8390.54 752.724   1
   3   1   2 6546.78 706.210   1
   3   1   2 8148.17 657.699   2
   3   1   2 7515.84 627.204   4
  -3  -1  -2 8345.60 621.161   6
   3   1   2 8046.88 612.311   6
  -3  -1  -2 8257.81 818.717   5
   3   1   2 8146.32 847.124   5
   3   1   3 3463.06 733.970   3
   3   1   3 2497.32 332.105   4
   3   1   3 2508.69 514.188   5
   3   1   3 2370.40 535.690   1
   3   1   3 2637.62 384.889   2
  -3  -1  -3 2485.21 361.270   2
  -3  -1  -3 2445.13 499.935   1
   3   1   3 2691.65 383.480   8
  -3  -1  -3 2492.99 502.022   5
  -3  -1  -3 2939.14 378.199   6
   3   1   3 2641.71 370.934   6
   3   1   4 13103.7 1479.92   3
   3   1   4 9358.96 580.432   4
  -3  -1  -4 10768.8 1190.64   1
   3   1   4 9074.24 1247.84   1
   3   1   4 10658.0 682.578   8
  -3  -1  -4 12382.7 829.714   6
  -3  -1  -4 9284.04 1019.97   5
   3   1   4 10999.9 1129.93   5
   3   1   4 11224.9 826.506   6
   3   1   5 95.9364 287.445   3
   3   1   5-441.353 427.397   1
  -3  -1  -5 43.0481 237.381   1
   3   1   5 80.9310 46.9883   8
  -3  -1  -5-237.666 95.2435   8
   3   1   5 89.5824 63.6770   6
  -3  -1  -5 40.9709 111.545   5
  -3  -1  -5-18.1819 108.369   6
   3   1   6 16215.8 1933.23   3
   3   1   6 17591.9 2208.05   1
  -3  -1  -6 14741.7 785.268   8
   3   1   6 15376.2 835.929   8
   3   1   6 16264.8 1162.75   9
  -3  -1  -6 17797.6 1161.21   6
  -3  -1  -6 19675.4 1662.88   5
   3   1   7 78206.6 4641.25   3
   3   1   7 72692.6 4818.99   1
   3   1   7 66503.9 2575.43   9
  -3  -1  -7 67428.1 1673.11   8
  -3  -1  -7 78812.8 2665.12   6
  -3  -1  -7 81056.5 3516.27   5
   3   1   8 17725.7 751.829   4
   3   1   8 21581.1 2569.75   3
   3   1   8 25604.1 3106.28   1
  -3  -1  -8 18874.1 913.437   8
  -3  -1  -8 23115.7 1552.32   6
  -3  -1  -8 23794.0 2015.16   5
   3   1   9 121300. 6511.72   3
   3   1   9 113982. 7002.05   1
  -3  -1  -9 103501. 2326.22   8
  -3  -1  -9 116817. 3760.70   6
  -3  -1  -9 117428. 4635.96   5
   3   1  10 475.489 151.835   4
   3   1  10 1029.74 712.534   3
   3   1  10 1247.07 819.165   1
  -3  -1 -10 686.817 203.925   8
  -3  -1 -10 804.145 383.027   6
  -3  -1 -10 843.725 487.930   5
   3   1  11 1415.35 263.777   4
   3   1  11 1561.59 1009.43   3
   3   1  11 227.398 677.150   1
  -3  -1 -11 904.673 259.629   8
  -3  -1 -11 1870.22 541.867   6
   3   1  12 1404.88 273.975   4
   3   1  12 1938.38 1013.70   3
   3   1  12 1158.69 918.250   1
  -3  -1 -12 572.431 230.931   8
  -3  -1 -12 1691.59 555.928   6
   3   1  13 1855.42 1123.14   1
   3   1  13 1955.70 345.678   4
  -3  -1 -13 2514.55 682.911   6
   3   1  14-147.698 710.204   1
  -3  -1 -14-241.746 314.330   6
   3   1  15 1381.22 1401.29   1
  -3  -1 -15-253.713 281.292   6
   3   1  16-409.720 858.722   1
  -3  -1 -16 947.526 534.636   6
   3   1  17 1012.22 1039.52   1
  -3  -1 -17 8.20027 186.829   6
   3   1  18-346.448 866.606   1
  -3  -1 -18 275.037 257.933   6
   3   1  19 1672.42 1375.95   1
  -3  -1 -19 1068.93 565.906   6
   3   1  20 306.652 1144.45   1
  -3  -1 -20 763.305 573.291   6
  -3  -1 -21 824.573 470.538   6
   3   2 -19-743.103 425.429   9
  -3  -2  19-905.741 1290.55   1
  -3  -2  18 3854.03 1139.71   4
   3   2 -18 6752.88 1810.49   9
  -3  -2  18 6684.64 2976.05   1
  -3  -2  17 168.330 386.445   4
   3   2 -17 801.365 706.484   9
  -3  -2  17-1135.56 1361.39   1
  -3  -2  16 220.009 132.328   4
   3   2 -16-659.799 664.896   9
  -3  -2  16-298.979 900.528   1
  -3  -2  15 788.644 538.677   4
   3   2 -15 545.691 492.642   9
  -3  -2  15 1622.84 1568.48   1
  -3  -2  14-37.2487 240.085   4
   3   2 -14 133.302 432.960   9
  -3  -2  14 46.7836 370.878   1
  -3  -2  13 42.4180 194.498   4
   3   2 -13-342.250 578.167   9
  -3  -2  13-515.737 863.470   1
  -3  -2  12 4113.76 1007.63   4
   3   2 -12 4974.74 1353.91   9
  -3  -2  12 3088.34 1917.26   1
  -3  -2  11 11481.7 1547.08   4
   3   2 -11 12686.6 1954.56   9
  -3  -2  11 11306.7 2992.67   1
  -3  -2  10 28054.6 2370.38   4
   3   2 -10 30578.1 2942.01   9
  -3  -2  10 23526.6 4021.02   1
  -3  -2   9 2148.68 519.834   5
  -3  -2   9 1783.87 597.718   4
  -3  -2   9 2644.43 1376.93   1
   3   2  -9 2638.98 846.422   9
  -3  -2   8 6482.76 1064.12   4
  -3  -2   8 7273.39 2020.60   1
   3   2  -8 7853.31 1380.25   9
  -3  -2   8 5843.27 791.486   5
  -3  -2   7 281623. 6722.45   4
  -3  -2   7 264225. 11395.5   1
   3   2  -7 292225. 7909.53   9
  -3  -2   7 257092. 4815.07   5
  -3  -2   6 3157.30 467.785   5
  -3  -2   6 3529.42 756.436   4
  -3  -2   6 3294.81 959.438   1
   3   2  -6 2790.83 742.755   9
  -3  -2   5 129834. 4227.51   4
  -3  -2   5 108063. 6407.40   1
   3   2  -5 120892. 4634.20   9
  -3  -2   5 106220. 2396.52   5
  -3  -2   4-130.599 232.641   4
  -3  -2   4 144.931 69.0670   5
   3   2  -4 55.2701 202.167   9
  -3  -2   4 29.7298 94.1468   2
   3   2  -4 244.938 132.316   1
  -3  -2   4 165.015 350.497   1
  -3  -2   3 39442.6 2134.91   4
   3   2  -3 31544.9 2925.62   1
  -3  -2   3 34524.7 1428.32   2
   3   2  -3 33083.9 2201.45   9
  -3  -2   3 33184.9 2165.22   7
  -3  -2   2 2186.13 436.775   4
  -3  -2   2 1681.13 278.499   2
   3   2  -2 1926.58 619.016   1
  -3  -2   2 2258.70 582.351   9
   3   2  -2 1773.65 405.263   9
  -3  -2   2 2037.95 507.014   7
   3   2  -2 1944.27 481.178   7
  -3  -2   1 7055.21 794.260   4
   3   2  -1 6142.99 768.149   4
   3   2  -1 5313.29 511.232   2
  -3  -2   1 6141.45 535.276   2
   3   2  -1 4655.48 739.631   9
   3   2  -1 5180.31 591.531   6
  -3  -2   1 4952.65 777.948   7
   3   2  -1 4782.16 760.690   7
   3   2   0 621.172 168.894   2
  -3  -2   0 190.298 100.388   2
   3   2   0 205.509 74.8021   4
  -3  -2   0 471.601 162.483   4
   3   2   0 334.122 125.566   6
  -3  -2   0 424.228 176.592   6
   3   2   0 353.819 192.103   7
  -3  -2   0 399.936 205.084   7
   3   2   0 587.502 148.442   5
   3   2   1 2205.23 308.603   2
  -3  -2  -1 2057.23 301.240   2
  -3  -2  -1 2537.26 417.183   4
   3   2   1 2383.04 429.890   4
  -3  -2  -1 2191.19 395.060   6
   3   2   1 2250.00 339.057   5
   3   2   1 2562.30 391.780   6
   3   2   1 1949.85 459.750   7
  -3  -2  -2 26422.1 1065.83   2
   3   2   2 23623.1 1046.64   2
  -3  -2  -2 26245.8 1190.99   4
   3   2   2 26706.6 1683.34   3
   3   2   2 25631.9 1278.86   4
  -3  -2  -2 27737.2 1257.00   6
   3   2   2 26170.3 1222.73   6
   3   2   2 25403.0 1285.15   5
   3   2   3 5700.69 530.706   2
   3   2   3 4908.51 734.940   1
  -3  -2  -3 5272.68 471.171   4
   3   2   3 5807.99 868.108   3
   3   2   3 5856.47 565.060   4
  -3  -2  -3 5501.05 577.003   6
   3   2   3 6131.60 615.289   6
   3   2   3 6144.49 699.744   5
  -3  -2  -4 7.80769 77.7383   1
   3   2   4-76.2772 320.347   1
  -3  -2  -4 1.83458 45.6045   4
   3   2   4 139.368 94.1161   4
   3   2   4-36.1108 248.771   3
  -3  -2  -4 506.806 312.714   3
   3   2   4-105.269 147.547   5
  -3  -2  -4 51.6231 45.1980   6
   3   2   4 165.184 126.970   6
  -3  -2  -5 14732.9 1549.08   1
   3   2   5 14535.0 1618.53   1
   3   2   5 16546.3 1763.33   3
  -3  -2  -5 15896.8 1079.31   6
   3   2   6 10124.2 1438.13   1
   3   2   6 13397.1 1772.49   3
  -3  -2  -6 12373.7 1036.18   6
   3   2   7 184909. 7130.49   1
   3   2   7 183261. 7050.81   3
  -3  -2  -7 195361. 4296.68   6
   3   2   8 42533.1 3744.63   1
   3   2   8 41902.3 3619.33   3
  -3  -2  -8 41655.3 2140.55   6
   3   2   9 21011.5 2984.42   1
   3   2   9 23332.9 2884.56   3
  -3  -2  -9 21042.0 1614.98   6
   3   2  10 530.341 236.397   3
   3   2  10 209.458 870.344   1
  -3  -2 -10 420.629 105.297   8
  -3  -2 -10 224.014 154.033   6
   3   2  11 1736.00 1029.75   1
  -3  -2 -11 977.700 191.567   8
  -3  -2 -11 1187.63 449.910   6
   3   2  12 927.038 986.302   1
  -3  -2 -12 157.950 90.9917   8
  -3  -2 -12 472.975 266.584   6
   3   2  13-682.737 798.093   1
  -3  -2 -13 662.777 420.130   6
   3   2  14 149.892 577.492   1
  -3  -2 -14-150.377 328.029   6
   3   2  15 1767.81 1392.94   1
  -3  -2 -15 876.225 546.512   6
   3   2  16 2410.98 2030.77   1
  -3  -2 -16 8.99170 138.848   6
   3   2  17-205.236 1025.28   1
  -3  -2 -17 25.2430 91.9873   6
   3   2  18 1380.83 1213.50   1
  -3  -2 -18 2525.33 852.387   6
   3   2  19-2335.46 1639.73   1
  -3  -2 -19 394.914 454.426   6
   3   2  20 1020.42 1196.10   1
  -3  -2 -20-506.383 394.751   6
  -3  -2 -21-1082.26 623.056   6
   3   3 -19 118.384 352.265   9
  -3  -3  19-533.699 1369.01   1
  -3  -3  18 271.609 288.244   4
   3   3 -18 652.326 585.761   9
  -3  -3  18 1162.93 1602.71   1
  -3  -3  17 1322.51 689.238   4
   3   3 -17 1522.27 850.783   9
  -3  -3  16 764.357 487.185   4
   3   3 -16 1189.10 652.709   9
  -3  -3  16 1450.90 1349.29   1
  -3  -3  15 653.953 416.645   4
   3   3 -15 207.725 353.687   9
  -3  -3  14-316.322 391.145   4
   3   3 -14-731.641 540.155   9
  -3  -3  14 463.227 896.424   1
  -3  -3  13 1711.67 621.805   4
   3   3 -13 2341.47 1017.34   9
  -3  -3  13 2247.96 1767.21   1
  -3  -3  12 13425.3 1791.46   4
   3   3 -12 14154.0 2191.97   9
  -3  -3  12 11607.2 3285.00   1
  -3  -3  11-222.222 308.566   4
   3   3 -11 1125.24 795.349   9
  -3  -3  11 633.905 964.508   1
  -3  -3  10 18658.8 2000.18   4
   3   3 -10 18727.9 2365.04   9
  -3  -3  10 22928.3 4232.43   1
  -3  -3   9 7309.16 1240.97   4
   3   3  -9 10197.0 1820.57   9
  -3  -3   8 47072.6 3093.67   4
  -3  -3   8 48996.2 5464.51   1
   3   3  -8 55017.2 3714.68   9
  -3  -3   8 48739.4 2649.50   5
  -3  -3   7 2269.33 691.858   4
  -3  -3   7 2327.36 543.007   5
  -3  -3   7 2459.68 1191.95   1
   3   3  -7 1712.17 691.677   9
   3   3  -7 2403.97 435.079   5
  -3  -3   6 11612.3 1470.43   4
  -3  -3   6 10087.3 2367.55   1
   3   3  -6 12238.2 1625.25   9
  -3  -3   6 11015.0 1126.30   5
   3   3  -6 11718.8 878.183   5
  -3  -3   5 14255.4 1528.84   4
   3   3  -5 12979.8 1603.32   9
  -3  -3   5 11476.1 1107.38   5
   3   3  -5 12797.9 828.292   5
  -3  -3   4 12332.2 1371.92   4
  -3  -3   4 10536.7 760.686   2
   3   3  -4 12956.0 1580.39   9
  -3  -3   4 8756.97 966.741   5
   3   3  -4 11403.8 729.488   5
  -3  -3   3 4806.58 845.361   4
  -3  -3   3 4522.82 447.842   2
   3   3  -3 5354.13 985.620   9
   3   3  -3 4872.37 477.201   5
   3   3  -2 1805.03 349.927   5
  -3  -3   2 1987.69 534.165   4
  -3  -3   2 1692.16 258.850   2
   3   3  -2 1785.44 580.970   9
   3   3  -2 1269.55 430.756   7
   3   3  -1 1093.09 210.151   2
  -3  -3   1 1051.16 180.798   2
  -3  -3   1 1177.09 357.286   4
   3   3  -1 921.023 347.949   7
   3   3   0 166.912 66.2903   2
  -3  -3   0 219.547 95.1866   2
   3   3   0 243.192 124.556   3
  -3  -3   0 401.039 282.518   4
   3   3   0-16.9553 59.7292   4
  -3  -3   0 157.366 121.963   6
  -3  -3   0 295.519 191.436   7
   3   3   0 426.525 304.597   7
  -3  -3  -1 3273.91 334.212   2
   3   3   1 2563.67 309.563   2
   3   3   1 4152.27 519.053   3
  -3  -3  -1 3439.67 567.035   4
   3   3   1 3372.04 654.397   4
   3   3   1 2765.11 437.182   6
  -3  -3  -1 3102.15 467.189   6
   3   3   1 4058.53 799.445   7
   3   3   2 5003.33 453.217   2
  -3  -3  -2 6428.19 704.752   4
   3   3   2 5884.01 800.867   4
   3   3   2 5370.19 722.875   3
  -3  -3  -2 5486.25 698.825   3
  -3  -3  -2 5362.28 607.320   6
   3   3   2 5094.64 890.044   7
  -3  -3  -3 12111.0 935.145   4
   3   3   3 10157.4 1063.68   4
   3   3   3 14761.2 1548.73   3
  -3  -3  -3 11873.1 1164.65   3
  -3  -3  -3 10609.6 921.656   6
  -3  -3  -4 6711.09 599.344   4
  -3  -3  -4 7070.11 959.299   3
   3   3   4 4979.61 931.389   3
   3   3   4 6716.39 1000.59   1
   3   3   4 7369.46 558.245   8
  -3  -3  -4 7186.75 722.421   6
   3   3   5 3666.11 872.041   3
  -3  -3  -5 3610.20 391.460   4
   3   3   5 4160.12 895.334   1
   3   3   5 4040.19 331.842   8
  -3  -3  -5 4551.15 605.837   6
   3   3   6 20008.0 2058.44   1
   3   3   6 20970.7 2278.70   3
  -3  -3  -6 18124.4 708.924   4
  -3  -3  -6 21976.3 1424.56   6
   3   3   7 1825.14 730.993   1
  -3  -3  -7 1135.42 344.151   6
   3   3   8 6275.11 1418.21   1
  -3  -3  -8 3816.24 671.622   6
   3   3   9 2266.73 880.161   1
  -3  -3  -9 3107.04 638.130   6
   3   3  10 4281.74 1372.34   1
  -3  -3 -10 3495.17 696.430   6
   3   3  11 5249.38 1656.21   1
  -3  -3 -11 6513.12 1002.82   6
   3   3  12 371.101 621.075   1
  -3  -3 -12-22.2875 120.476   6
   3   3  13 2425.16 1202.85   1
  -3  -3 -13 2060.98 614.805   6
   3   3  14 7228.32 2256.69   1
  -3  -3 -14 4908.21 1012.53   6
   3   3  15 861.920 459.447   1
  -3  -3 -15 531.299 444.836   6
   3   3  16-51.3627 437.482   1
  -3  -3 -16 1279.44 495.167   6
   3   3  17 1464.97 995.639   1
  -3  -3 -17 74.8247 119.382   6
   3   3  18 320.841 423.461   1
  -3  -3 -18 1086.07 412.251   6
   3   3  19-932.675 1088.34   1
  -3  -3 -19-32.9085 376.280   6
   3   3  20 1550.12 1722.25   1
  -3  -3 -20 919.021 484.401   6
   3   4 -19 676.188 577.472   9
  -3  -4  18 862.945 499.834   4
   3   4 -18 1344.07 969.123   9
  -3  -4  17 582.538 516.814   4
   3   4 -17 1852.86 1002.31   9
  -3  -4  17 201.570 1108.56   1
  -3  -4  16 600.882 381.629   4
   3   4 -16 898.375 724.173   9
  -3  -4  16 2301.51 1651.38   1
  -3  -4  15 414.076 435.981   4
   3   4 -15 267.292 378.867   9
  -3  -4  15 1608.02 1535.04   1
  -3  -4  14 1923.44 780.587   4
   3   4 -14 1314.44 771.354   9
  -3  -4  14 2043.90 1710.66   1
  -3  -4  13 1660.46 670.872   4
   3   4 -13 1443.59 724.555   9
  -3  -4  13 1529.14 1120.32   1
  -3  -4  12 1592.87 661.268   4
  -3  -4  12 2232.62 1706.48   1
   3   4 -12 1756.82 737.286   9
  -3  -4  11 23335.4 2483.26   4
  -3  -4  11 32999.8 5486.66   1
   3   4 -11 29830.4 3158.77   9
   3   4 -11 26183.9 1985.10   5
  -3  -4  10 2093.19 716.307   4
  -3  -4  10 3516.58 1565.65   1
   3   4 -10 5561.22 1402.75   9
   3   4 -10 5028.31 836.742   5
  -3  -4   9 3525.07 894.146   4
  -3  -4   9 4281.44 2023.37   1
   3   4  -9 3125.68 952.771   9
   3   4  -9 3542.96 655.657   5
  -3  -4   8-529.158 345.321   4
  -3  -4   8 701.514 374.013   1
   3   4  -8-17.1115 378.311   9
   3   4  -8 284.725 185.855   5
  -3  -4   7 2466.54 739.545   4
  -3  -4   7 2611.67 739.430   5
   3   4  -7 3611.65 940.893   9
   3   4  -7 2725.02 528.794   5
  -3  -4   6 22991.7 2171.17   4
   3   4  -6 20525.2 1732.83   3
   3   4  -6 23817.4 2364.55   9
  -3  -4   6 19829.0 2004.30   5
   3   4  -6 22999.8 1523.16   5
  -3  -4   5 999.902 412.950   4
   3   4  -5 999.082 315.445   5
   3   4  -5 955.473 317.573   3
  -3  -4   5 836.672 384.655   5
   3   4  -5 904.068 546.641   9
  -3  -4   4 13973.9 1677.25   4
   3   4  -4 13600.8 1039.34   3
  -3  -4   4 14684.9 772.741   2
   3   4  -4 15456.5 1791.73   9
   3   4  -4 14585.6 1199.69   5
   3   4  -3 2375.70 522.809   5
   3   4  -3 1455.88 269.222   3
  -3  -4   3 1367.43 575.630   4
  -3  -4   3 1919.78 253.550   2
   3   4  -3 1293.38 579.152   9
   3   4  -2 352.415 150.790   5
  -3  -4   2-151.775 175.896   4
  -3  -4   2 59.2342 56.3869   2
   3   4  -2 658.248 452.429   9
   3   4  -2 349.526 351.320   7
   3   4  -1 410.186 107.577   2
  -3  -4   1 373.389 90.6877   2
  -3  -4   1 391.739 173.474   4
   3   4  -1 80.7210 267.005   7
   3   4   0 12957.6 599.675   2
  -3  -4   0 17001.2 1537.87   4
   3   4   0 17035.1 1742.88   7
  -3  -4   0 14711.9 1111.89   6
  -3  -4  -1 32336.6 2124.44   4
   3   4   1 26554.6 907.181   2
   3   4   1 28980.1 1783.90   8
   3   4   1 28154.7 2224.14   7
  -3  -4  -1 28604.2 1523.37   6
  -3  -4  -2 7388.32 947.648   4
  -3  -4  -2 7427.32 759.980   3
   3   4   2 6685.81 486.431   2
   3   4   2 7967.55 887.239   8
  -3  -4  -2 5966.12 723.823   6
   3   4   2 6739.71 1106.90   7
  -3  -4  -3 115669. 3673.57   4
  -3  -4  -3 104446. 3432.93   3
   3   4   3 103063. 2947.05   8
  -3  -4  -3 106589. 2939.31   6
   3   4   3 106645. 4419.00   7
  -3  -4  -4 14752.5 1444.46   3
  -3  -4  -4 16457.8 1309.74   4
   3   4   4 14483.2 991.656   8
  -3  -4  -4 15181.7 1151.82   6
  -3  -4  -5 4924.89 698.026   4
   3   4   5 6924.85 1263.11   1
   3   4   5 5568.81 557.093   8
  -3  -4  -5 6088.70 751.867   6
  -3  -4  -6 1392.15 390.830   4
   3   4   6 2802.96 858.452   1
   3   4   6 1799.07 299.228   8
  -3  -4  -6 2081.83 455.034   6
   3   4   7 12432.6 1775.33   1
   3   4   7 8988.51 604.883   8
  -3  -4  -7 12868.8 1211.39   6
   3   4   8 4106.27 1193.68   1
  -3  -4  -8 4422.47 739.783   6
   3   4   9 279.003 691.401   1
  -3  -4  -9 659.892 155.463   8
  -3  -4  -9 1400.03 436.356   6
   3   4  10 713.400 354.239   1
  -3  -4 -10 672.180 185.255   4
  -3  -4 -10 1367.24 443.501   6
   3   4  11 2918.54 1205.55   1
  -3  -4 -11 1993.70 305.360   4
  -3  -4 -11 2715.57 628.103   6
   3   4  12-2.92498 306.737   1
  -3  -4 -12 695.932 147.105   8
  -3  -4 -12 512.699 200.594   6
   3   4  13 213.839 403.052   1
  -3  -4 -13-69.6403 283.954   6
   3   4  14 20074.2 3706.78   1
  -3  -4 -14 23983.9 2265.65   6
   3   4  15 384.210 977.789   1
  -3  -4 -15-370.652 401.129   6
   3   4  16 4892.11 2059.70   1
  -3  -4 -16 5634.34 1194.98   6
   3   4  17 681.461 1015.17   1
  -3  -4 -17-308.911 147.808   6
   3   4  18-531.837 981.791   1
  -3  -4 -18 907.130 545.520   6
   3   4  19 1272.63 1597.32   1
  -3  -4 -19-75.5151 350.296   6
   3   4  20 709.277 738.271   1
  -3  -4 -20 247.845 366.767   6
  -3  -5  18 353.439 214.462   4
   3   5 -18 329.554 212.687   9
  -3  -5  17 1907.57 873.504   4
   3   5 -17 2753.62 1132.33   9
  -3  -5  17 1277.70 998.398   1
  -3  -5  16 412.110 357.088   4
   3   5 -16 343.152 590.009   9
  -3  -5  16 516.394 1349.12   1
  -3  -5  15 396.874 434.323   4
   3   5 -15 92.5411 527.436   9
  -3  -5  15 1545.58 889.372   1
  -3  -5  14 143.520 480.001   4
   3   5 -14-317.347 326.474   9
  -3  -5  14 263.127 1106.53   1
  -3  -5  13 1479.97 780.456   4
  -3  -5  13 1606.25 1622.91   1
   3   5 -13 912.842 719.791   9
  -3  -5  12 4431.52 1100.86   4
   3   5 -12 5668.04 1381.54   9
   3   5 -12 5930.42 1056.53   5
  -3  -5  11 1057.58 514.666   4
   3   5 -11 1541.68 702.042   9
   3   5 -11 1849.70 558.173   5
  -3  -5  10 17417.3 2175.39   4
   3   5 -10 18421.7 2426.74   9
   3   5 -10 21303.8 1885.74   5
  -3  -5   9 3302.36 948.285   4
   3   5  -9 4729.63 1234.56   9
   3   5  -9 3751.67 736.708   5
  -3  -5   8 3234.92 1017.94   4
   3   5  -8 3855.96 1040.04   9
   3   5  -8 3672.80 752.494   5
   3   5  -7 3705.38 756.313   5
  -3  -5   7 3894.86 1014.26   4
   3   5  -7 3264.87 696.352   3
   3   5  -7 4390.38 1123.97   9
   3   5  -6-22.4569 72.7517   3
   3   5  -6-107.394 153.764   5
  -3  -5   6-80.7600 346.107   4
   3   5  -6-374.708 376.983   9
  -3  -5   5-122.046 341.804   4
   3   5  -5 5.30453 151.004   5
  -3  -5   5 74.4019 74.0487   2
   3   5  -5-480.711 551.855   9
  -3  -5   4 8146.06 1278.20   4
  -3  -5   4 8192.05 424.650   2
   3   5  -4 10203.7 1554.10   9
   3   5  -4 8963.84 1203.49   5
  -3  -5   3 809.814 382.464   4
   3   5  -3 1053.57 444.355   5
   3   5  -3 1609.00 631.715   9
  -3  -5   2 7869.68 1390.45   4
   3   5  -2 8238.11 1338.22   5
   3   5  -2 6892.47 1259.24   7
  -3  -5   1 213.727 184.075   4
   3   5  -1 91.8191 151.017   7
   3   5   0 37345.4 857.408   2
  -3  -5   0 45882.3 2974.46   4
   3   5   0 42309.3 2986.31   7
  -3  -5   0 40944.8 2028.92   6
   3   5   1 5228.10 370.462   2
  -3  -5  -1 5466.35 983.989   4
  -3  -5  -1 5306.77 523.730   3
  -3  -5  -1 5788.83 755.926   6
   3   5   1 5621.80 1082.08   7
  -3  -5  -2 13129.2 1108.49   3
   3   5   2 12233.0 639.767   2
  -3  -5  -2 15054.1 1629.64   4
   3   5   2 12380.9 1590.55   7
  -3  -5  -2 12986.0 1108.24   6
  -3  -5  -3 35468.8 2468.14   4
  -3  -5  -3 34694.8 2149.01   3
  -3  -5  -3 33676.7 1809.11   6
   3   5   3 34157.2 2689.65   7
  -3  -5  -4 224790. 6209.39   3
   3   5   4 215110. 4603.47   8
  -3  -5  -4 225430. 4661.89   6
   3   5   4 227554. 6997.82   7
   3   5   5 34317.5 1748.81   8
  -3  -5  -5 36956.3 1902.28   6
   3   5   6 1825.01 797.002   1
  -3  -5  -6 1693.46 395.655   8
   3   5   6 1633.83 360.261   8
  -3  -5  -6 1685.63 410.312   6
   3   5   7 18821.8 2363.79   1
  -3  -5  -7 17228.1 1241.13   8
   3   5   7 14957.8 1065.72   8
  -3  -5  -7 18875.0 1479.69   6
   3   5   8 5520.39 1403.27   1
  -3  -5  -8 3811.78 558.064   8
   3   5   8 3391.74 506.447   8
  -3  -5  -8 4511.16 781.587   6
   3   5   9 400.800 505.713   1
  -3  -5  -9 544.845 210.819   8
  -3  -5  -9-7.46408 147.133   6
  -3  -5 -10 145.150 111.705   8
  -3  -5 -10 606.328 303.711   6
  -3  -5 -11 158.882 126.097   4
   3   5  11 287.128 283.263   1
  -3  -5 -11 511.367 179.966   8
  -3  -5 -11 432.755 332.948   6
   3   5  12 1037.71 904.826   1
  -3  -5 -12 506.292 172.899   8
  -3  -5 -12-213.835 347.818   6
   3   5  13 7713.44 2027.57   1
  -3  -5 -13 5822.59 1103.97   6
   3   5  14 446.623 670.124   1
  -3  -5 -14 845.485 353.847   6
   3   5  15 722.938 930.100   1
  -3  -5 -15 812.705 363.164   6
   3   5  16 1034.53 604.747   1
  -3  -5 -16 1771.91 630.979   6
   3   5  17 3453.79 1758.73   1
  -3  -5 -17 1770.09 717.966   6
   3   5  18 10597.3 3225.44   1
  -3  -5 -18 11829.1 1857.71   6
   3   5  19 4254.06 2172.79   1
  -3  -5 -19 4834.25 1224.22   6
   3   5  20 870.159 759.798   1
  -3  -5 -20 440.377 456.986   6
  -3  -6  18-26.5850 196.151   4
   3   6 -18-350.480 451.963   9
  -3  -6  17 292.487 463.440   4
   3   6 -17-215.377 242.650   9
  -3  -6  16-123.116 362.739   4
   3   6 -16 213.920 516.564   9
  -3  -6  15 5575.14 1464.92   4
   3   6 -15 5097.83 1529.43   9
  -3  -6  14-291.851 577.662   4
   3   6 -14-553.945 578.674   9
  -3  -6  13 218.007 236.866   4
   3   6 -13 592.088 473.021   9
  -3  -6  12 1463.92 541.514   4
   3   6 -12 2533.20 1026.15   9
  -3  -6  11 29997.4 3136.07   4
   3   6 -11 31470.7 3349.40   9
   3   6 -11 32671.1 2632.03   5
  -3  -6  10 36036.6 3405.24   4
   3   6 -10 42552.4 3835.26   9
   3   6 -10 41356.6 2885.88   5
  -3  -6   9 484.813 429.235   4
   3   6  -9 757.980 525.023   9
   3   6  -9 285.763 238.943   5
   3   6  -8 4565.92 930.331   5
  -3  -6   8 2863.49 928.742   4
   3   6  -8 5207.11 1261.35   9
   3   6  -7 778.066 418.542   5
  -3  -6   7 295.288 256.118   4
   3   6  -7 742.031 635.085   9
   3   6  -6 3515.70 868.181   5
  -3  -6   6 2158.97 213.213   2
  -3  -6   6 2869.37 281.308   2
   3   6  -5 922.370 432.224   5
  -3  -6   5 1243.42 479.538   4
   3   6  -5 1449.79 570.600   9
   3   6  -4 718.945 415.936   5
  -3  -6   4 1231.91 633.426   4
   3   6  -4 1286.64 637.711   9
  -3  -6   3 2632.08 994.791   4
   3   6  -3 1838.18 750.992   5
   3   6  -3 2322.36 839.638   9
  -3  -6   2 285.356 282.428   4
   3   6  -2 895.333 582.329   5
   3   6  -2 150.535 247.605   7
  -3  -6   1-48.4681 312.487   4
   3   6  -1 463.090 446.376   5
   3   6  -1 221.487 368.040   7
  -3  -6   0 6868.45 1394.23   4
   3   6   0 6936.21 1353.95   7
  -3  -6   0 7384.33 892.599   6
   3   6   1 3470.46 285.523   2
  -3  -6  -1 4453.22 1061.00   4
  -3  -6  -1 2985.91 577.017   6
   3   6   1 4647.00 1095.47   7
  -3  -6  -2 17775.9 2071.48   4
  -3  -6  -2 17851.0 1384.77   6
   3   6   2 20312.4 2194.19   7
  -3  -6  -3 29940.0 2615.82   4
   3   6   3 36977.1 2956.88   7
  -3  -6  -3 35500.9 1933.74   6
  -3  -6  -4 16758.6 1800.17   3
  -3  -6  -4 15756.8 1508.22   8
   3   6   4 16884.1 2051.07   7
  -3  -6  -4 16666.6 1342.90   6
  -3  -6  -5 2202.20 573.590   8
   3   6   5 3172.28 884.002   7
  -3  -6  -5 2197.74 525.420   6
  -3  -6  -6 3036.53 659.477   8
  -3  -6  -6 2159.46 576.432   6
   3   6   6 3591.39 1088.22   7
   3   6   7 1456.30 721.320   1
  -3  -6  -7 443.534 264.580   8
  -3  -6  -7 1372.44 406.095   6
   3   6   8 19521.0 2642.67   1
  -3  -6  -8 19795.1 1520.80   8
  -3  -6  -8 22880.7 1781.03   6
   3   6   9 1269.51 720.730   1
  -3  -6  -9 485.190 229.861   8
  -3  -6  -9 795.977 351.431   6
   3   6  10-86.7799 360.646   1
  -3  -6 -10 135.236 132.974   8
  -3  -6 -10 56.7980 127.716   6
   3   6  11 5224.74 1638.92   1
  -3  -6 -11 6014.67 763.263   8
  -3  -6 -11 6062.56 1025.90   6
   3   6  12 1280.34 880.022   1
  -3  -6 -12 357.485 203.829   8
  -3  -6 -12 801.500 486.825   6
   3   6  13 988.139 703.555   1
  -3  -6 -13 1619.49 600.305   6
   3   6  14 17332.5 3257.77   1
  -3  -6 -14 16575.7 1908.34   6
   3   6  15 1613.74 1006.79   1
  -3  -6 -15 1863.09 676.781   6
   3   6  16 941.664 1068.37   1
  -3  -6 -16 808.414 502.902   6
   3   6  17 1546.83 1212.16   1
  -3  -6 -17 430.222 181.789   6
   3   6  18-1020.06 486.189   1
  -3  -6 -18-163.641 241.341   6
   3   6  19 3107.65 1810.42   1
  -3  -6 -19 2102.89 800.573   6
   3   6  20-1791.90 1305.61   1
  -3  -7  17-32.5262 432.208   4
   3   7 -17-100.089 445.211   9
  -3  -7  16-130.772 402.584   4
   3   7 -16-928.862 689.031   9
  -3  -7  15 800.917 548.911   4
   3   7 -15 569.259 724.366   9
  -3  -7  14 711.913 628.953   4
   3   7 -14 963.025 767.844   9
  -3  -7  13 1659.64 748.747   4
   3   7 -13 2929.36 1122.87   9
  -3  -7  12 3890.61 1183.03   4
   3   7 -12 3370.38 1157.66   9
  -3  -7  11 3986.81 1187.67   4
   3   7 -11 3071.70 1103.20   9
   3   7 -10-588.765 511.421   9
   3   7 -10-43.5873 123.382   5
  -3  -7   9 9690.97 1857.15   4
   3   7  -9 10558.8 1930.80   9
   3   7  -9 9602.13 1557.51   5
  -3  -7   8 8327.80 1805.04   4
   3   7  -8 12201.6 2025.39   9
   3   7  -8 13511.0 1819.99   5
   3   7  -7 448.825 406.117   5
  -3  -7   7-122.356 280.374   4
   3   7  -7-452.126 438.341   9
  -3  -7   6 193.667 423.195   4
   3   7  -6-122.038 232.833   5
   3   7  -6-249.160 379.123   9
   3   7  -5-39.6562 225.851   5
  -3  -7   5-291.563 405.739   4
   3   7  -5-419.653 361.627   9
  -3  -7   4 835.467 601.451   4
   3   7  -4 666.947 473.480   5
   3   7  -4 672.462 463.164   9
  -3  -7   3 1280.06 659.175   4
   3   7  -3 1315.44 688.097   5
   3   7  -3 253.718 259.488   9
  -3  -7   2 3863.06 1088.04   4
   3   7  -2 4328.57 1203.86   5
  -3  -7   1 23106.6 2693.29   4
  -3  -7   1 26893.3 1004.01   3
   3   7  -1 32027.9 2976.52   7
   3   7  -1 28786.0 3378.88   5
  -3  -7   0 258.810 409.025   4
   3   7   0 257.523 341.977   7
   3   7   1 70.4511 36.3529   2
  -3  -7  -1-61.2806 327.577   4
  -3  -7  -1 68.0483 117.470   6
   3   7   1 129.281 336.443   7
  -3  -7  -2 13918.5 2033.77   4
  -3  -7  -2 19776.7 1528.50   6
   3   7   2 19697.3 2307.44   7
  -3  -7  -3 6921.92 929.229   6
   3   7   3 7755.79 1451.61   7
  -3  -7  -4 6964.86 1141.24   8
   3   7   4 7127.94 1395.89   7
  -3  -7  -4 8360.25 990.836   6
  -3  -7  -5 10936.6 1428.32   8
   3   7   5 11286.4 1788.61   7
  -3  -7  -5 11643.0 1233.71   6
  -3  -7  -6 16512.3 1735.82   8
   3   7   6 20298.5 2391.56   7
  -3  -7  -6 19054.8 1560.07   6
  -3  -7  -7 89.6365 79.4210   8
   3   7   7 102.100 307.357   7
  -3  -7  -7-20.3269 102.397   6
   3   7   8 51.8513 228.317   1
  -3  -7  -8 271.246 164.350   8
  -3  -7  -8 438.033 281.305   6
   3   7   8 287.645 209.622   7
   3   7   9 18172.9 2719.49   1
  -3  -7  -9 14139.9 1496.95   8
  -3  -7  -9 17530.3 1650.92   6
   3   7  10 11805.9 2286.60   1
  -3  -7 -10 9233.65 1155.65   8
  -3  -7 -10 11328.2 1369.14   6
   3   7  11 342.110 356.810   1
  -3  -7 -11 353.125 262.724   8
  -3  -7 -11 567.814 387.152   6
   3   7  12 2441.85 1151.35   1
  -3  -7 -12 1278.71 518.452   6
   3   7  13 326.620 816.846   1
  -3  -7 -13 580.405 295.280   6
   3   7  14 1658.75 1204.58   1
  -3  -7 -14 596.311 423.887   6
   3   7  15 678.327 791.969   1
  -3  -7 -15 958.556 427.214   6
   3   7  16 384.138 737.183   1
  -3  -7 -16 273.394 259.661   6
   3   7  17 591.456 388.997   1
  -3  -7 -17 837.487 440.035   6
   3   7  18 1623.12 1183.46   1
  -3  -7 -18-43.9520 235.097   6
   3   7  19 217.814 387.880   1
  -3  -7 -19 459.732 350.062   6
   3   8 -16 233.128 477.621   9
  -3  -8  15 445.076 455.780   4
   3   8 -15-35.7074 165.820   9
  -3  -8  14 2946.97 1149.61   4
   3   8 -14 4574.80 1430.17   9
  -3  -8  13-226.481 253.766   4
   3   8 -13-204.923 451.243   9
  -3  -8  12 1364.97 732.616   4
   3   8 -12 2982.10 1087.77   9
  -3  -8  11 877.958 743.264   4
   3   8 -11 632.455 520.253   9
  -3  -8  10 560.836 481.037   4
   3   8 -10 936.336 681.779   9
   3   8 -10 589.048 407.419   5
  -3  -8   9 14723.2 2425.94   4
   3   8  -9 16170.4 2451.73   9
   3   8  -9 15810.0 2152.27   5
  -3  -8   8 616.408 437.001   4
   3   8  -8 1616.95 683.392   5
   3   8  -8 364.854 407.725   9
  -3  -8   7 207.343 472.338   4
   3   8  -7 199.436 270.275   5
   3   8  -7-109.548 197.485   9
   3   8  -6 737.669 506.031   5
  -3  -8   6 773.372 585.120   4
   3   8  -6 1399.63 762.830   9
  -3  -8   5 25445.4 3104.16   4
   3   8  -5 27294.7 3083.46   9
   3   8  -5 29061.6 3030.27   5
  -3  -8   4 6672.23 1630.30   4
   3   8  -4 10234.2 1889.48   5
   3   8  -4 10522.9 1894.53   9
  -3  -8   3 1881.07 553.608   4
   3   8  -3 3179.46 1161.68   5
   3   8  -3 2629.86 961.374   9
  -3  -8   2 4524.10 1293.16   4
   3   8  -2 5047.92 1464.89   5
  -3  -8   1 3908.68 1259.29   4
   3   8  -1 4535.07 1505.57   5
  -3  -8   1 4625.07 552.210   3
   3   8  -1 4257.61 1174.16   7
  -3  -8   0 1711.68 762.732   4
   3   8   0 1676.92 1010.02   5
   3   8   0 2889.52 966.896   7
   3   8   1 5619.21 328.358   2
  -3  -8  -1 4961.46 1449.61   4
   3   8   1 6030.26 1344.56   7
  -3  -8  -1 5948.76 898.839   6
  -3  -8  -2 2630.48 933.565   4
  -3  -8  -2 5081.99 841.883   6
   3   8   2 5023.61 1208.80   7
  -3  -8  -3 1147.37 647.692   8
  -3  -8  -3 1205.24 403.165   6
   3   8   3 481.738 436.750   7
  -3  -8  -4 2515.13 795.090   8
  -3  -8  -4 3055.58 657.491   6
   3   8   4 2176.37 749.927   7
  -3  -8  -5 5349.35 1079.69   8
   3   8   5 6545.58 1360.12   7
  -3  -8  -5 6294.56 935.538   6
  -3  -8  -6-57.4195 207.742   8
  -3  -8  -6 500.837 320.097   6
  -3  -8  -7 23.6714 102.193   8
  -3  -8  -7 92.5200 81.0202   6
   3   8   8 1131.97 791.010   1
  -3  -8  -8 950.696 457.154   8
   3   8   8 769.903 440.435   7
  -3  -8  -8 1002.56 355.325   6
   3   8   9 29342.7 3628.82   1
  -3  -8  -9 24703.2 2165.17   8
   3   8   9 28395.2 3102.62   7
  -3  -8  -9 26716.9 2092.98   6
   3   8  10 9221.75 2123.17   1
  -3  -8 -10 5161.83 992.504   8
  -3  -8 -10 7269.04 1102.40   6
   3   8  10 8215.35 1704.79   7
   3   8  11 3915.89 1298.82   1
  -3  -8 -11 3670.41 796.377   8
  -3  -8 -11 5628.38 1057.46   6
   3   8  11 5807.22 1451.63   7
   3   8  12 3722.08 1456.01   1
  -3  -8 -12 5331.30 1054.52   6
   3   8  13-647.749 271.608   1
  -3  -8 -13-347.916 379.434   6
   3   8  14 2487.59 1252.15   1
  -3  -8 -14 1730.05 633.828   6
   3   8  15 888.700 634.331   1
  -3  -8 -15 2179.95 748.731   6
   3   8  16-859.253 1272.98   1
  -3  -8 -16 1065.67 566.607   6
   3   8  17-150.063 792.084   1
  -3  -8 -17 249.120 257.606   6
   3   8  18-282.865 236.615   1
  -3  -8 -18 445.059 386.536   6
  -3  -9  13 340.199 485.788   4
   3   9 -13-843.217 636.257   9
  -3  -9  12 1824.18 999.797   4
   3   9 -12 1923.38 998.076   9
  -3  -9  11 793.370 652.631   4
   3   9 -11-592.001 514.391   9
  -3  -9  10 164.412 268.842   4
   3   9 -10 377.397 520.928   9
   3   9  -9 36.2508 126.745   5
  -3  -9   9-41.2453 479.143   4
   3   9  -9 151.794 221.920   9
  -3  -9   8 185.801 245.526   4
   3   9  -8-100.422 156.284   5
   3   9  -8 374.364 458.811   9
   3   9  -7 7630.64 1674.61   5
  -3  -9   7 3146.83 1216.22   4
   3   9  -7 6732.72 1607.34   9
  -3  -9   6 1505.40 859.159   4
   3   9  -6 1428.96 752.125   5
   3   9  -6 443.668 238.555   9
   3   9  -5 35526.8 3673.01   9
   3   9  -5 36474.3 3694.14   5
  -3  -9   4 633.823 288.998   4
   3   9  -4 365.133 394.448   5
   3   9  -4 1150.63 759.381   9
  -3  -9   3 2085.53 953.309   4
   3   9  -3 2881.62 1164.63   5
   3   9  -3 1889.03 753.851   9
   3   9  -2 271.507 295.770   5
  -3  -9   2 1441.31 887.751   4
  -3  -9   1 1632.78 846.535   4
   3   9  -1 1878.54 1016.35   5
   3   9   0-38.5058 667.604   5
  -3  -9   0 1289.93 745.697   4
   3   9   0 511.192 299.009   7
  -3  -9  -1 4920.62 1463.24   4
   3   9   1 6748.22 1969.76   5
   3   9   1 7884.61 1615.12   7
  -3  -9  -2 507.759 382.051   4
  -3  -9  -2 1116.23 433.882   6
   3   9   2 1702.01 668.224   7
  -3  -9  -3 5360.80 1237.74   8
   3   9   3 6738.55 1535.96   7
  -3  -9  -3 7221.43 1033.02   6
  -3  -9  -4 1938.45 831.768   8
  -3  -9  -4 3453.12 738.433   6
   3   9   4 3232.22 1077.44   7
  -3  -9  -5 356.308 246.660   8
   3   9   5 124.605 286.336   7
  -3  -9  -5-72.5593 225.282   6
  -3  -9  -6 198.633 252.336   8
  -3  -9  -6 828.160 386.694   6
  -3  -9  -7 1019.44 519.666   8
  -3  -9  -7 1536.62 504.840   6
   3   9   7 1408.29 836.312   7
  -3  -9  -8 1192.63 562.734   8
  -3  -9  -8 2107.16 591.956   6
   3   9   8 1527.52 686.735   7
   3   9   9 2037.26 1106.88   1
  -3  -9  -9 919.923 517.810   8
  -3  -9  -9 662.259 354.279   6
   3   9   9 934.938 591.020   7
   3   9  10-141.019 485.687   1
  -3  -9 -10 44.0741 102.045   8
   3   9  10 240.475 149.253   7
  -3  -9 -10-247.253 338.082   6
  -3  -9 -11 868.512 476.413   8
  -3  -9 -11 2807.02 737.781   6
   3   9  11 1594.42 756.132   7
   3   9  12 13644.6 2679.68   1
  -3  -9 -12 14681.3 1757.14   6
   3   9  12 14841.2 2448.82   7
   3   9  13 5534.27 1841.56   1
  -3  -9 -13 4897.05 1024.89   6
   3   9  13 3593.40 1253.28   7
   3   9  14 3282.37 1463.30   1
  -3  -9 -14 1692.30 599.498   6
   3   9  14 1108.26 703.860   7
   3   9  15 3867.09 1689.75   1
  -3  -9 -15 2388.61 787.313   6
   3   9  16 3553.09 1709.46   1
  -3  -9 -16 305.467 323.657   6
   3   9  17 4195.17 1897.86   1
  -3  -9 -17 2141.68 795.264   6
  -3  -9 -18 4821.22 1210.49   6
  -3 -10  11 83.3080 478.490   4
   3  10 -11 929.166 680.324   9
  -3 -10  10 1006.02 754.730   4
   3  10 -10 3161.66 1179.73   9
  -3 -10   9 921.905 714.510   4
   3  10  -9 1708.48 938.677   9
   3  10  -8 3438.93 1155.06   5
  -3 -10   8 4319.74 1494.56   4
   3  10  -8 5075.62 1480.89   9
   3  10  -7 5042.81 1477.12   5
  -3 -10   7 2268.95 986.175   4
   3  10  -7 4270.04 1344.80   9
  -3 -10   6 1178.15 739.557   4
   3  10  -6 3244.34 1173.88   5
   3  10  -6 2008.56 984.411   9
  -3 -10   5-62.0490 373.663   4
   3  10  -5-310.832 641.092   5
   3  10  -5-364.183 560.224   9
  -3 -10   4-358.757 733.815   4
   3  10  -4 257.808 516.247   5
   3  10  -4 659.972 398.025   9
  -3 -10   3 746.697 673.952   4
   3  10  -3 440.589 362.505   5
   3  10  -3-313.830 417.335   9
  -3 -10   2 3808.93 1289.48   4
   3  10  -2 5099.41 1640.55   5
  -3 -10   1 835.801 489.905   4
   3  10  -1 1404.57 1151.60   5
  -3 -10   0 21318.2 3243.22   4
   3  10   0 33215.7 4571.43   5
  -3 -10  -1 13201.3 2587.98   4
   3  10   1 22409.8 2855.86   7
   3  10   1 18944.0 3533.13   5
  -3 -10  -2 2704.52 1168.81   4
   3  10   2 2549.02 1278.31   5
  -3 -10  -2 2882.44 730.909   6
   3  10   2 2344.45 861.627   7
   3  10   3 7996.45 1718.93   7
  -3 -10  -3 6297.96 1029.80   6
  -3 -10  -4 1543.26 751.377   8
  -3 -10  -4 1292.08 484.403   6
   3  10   4 832.699 538.539   7
  -3 -10  -5-36.0283 298.600   8
  -3 -10  -5 717.183 393.081   6
  -3 -10  -6 3175.03 927.269   8
  -3 -10  -6 5082.21 975.536   6
   3  10   6 6627.11 1504.50   7
  -3 -10  -7 650.526 380.257   8
  -3 -10  -7 491.078 299.606   6
  -3 -10  -8-63.6102 196.226   8
  -3 -10  -8-172.900 159.689   6
   3  10   8-374.350 372.638   7
   3  10   9 1186.08 851.945   1
  -3 -10  -9-156.252 315.097   8
  -3 -10  -9 170.369 264.225   6
   3  10   9 237.850 506.828   7
   3  10  10 3955.15 1437.43   1
  -3 -10 -10 894.031 474.281   8
  -3 -10 -10 3136.85 787.079   6
   3  10  10 3744.60 1241.70   7
   3  10  11 276.566 415.913   1
  -3 -10 -11-86.6001 148.841   6
   3  10  11-31.0673 204.399   7
   3  10  12 1211.63 839.345   1
  -3 -10 -12 183.034 197.348   6
   3  10  12 127.429 572.345   7
  -3 -10 -13-145.825 285.389   6
   3  10  13-135.158 423.252   7
   3  10  14 399.544 541.303   1
  -3 -10 -14 295.279 306.498   6
   3  10  14 197.120 375.189   7
   3  10  15 714.239 352.168   1
  -3 -10 -15 1107.22 567.792   6
   3  10  15 960.158 621.448   7
   3  10  16 1250.01 1167.17   1
  -3 -10 -16 277.519 152.785   6
  -3 -10 -17 4803.73 1255.13   6
  -3 -11   8 276.379 268.775   4
   3  11  -8 67.3057 335.810   9
  -3 -11   7 300.060 553.939   4
   3  11  -7 647.032 634.677   9
  -3 -11   6 582.932 562.103   4
   3  11  -6 1654.45 874.335   5
   3  11  -6 2708.80 1144.80   9
  -3 -11   5 2364.22 1150.88   4
   3  11  -5 1739.70 941.866   5
   3  11  -5 1422.76 857.759   9
  -3 -11   4 183.214 588.665   4
   3  11  -4 365.697 379.823   5
   3  11  -4 621.154 525.643   9
  -3 -11   3 146.618 542.611   4
   3  11  -3-757.862 811.037   5
   3  11  -3-423.464 286.487   9
  -3 -11   2 1161.26 650.406   4
   3  11  -2 2517.88 1263.86   5
  -3 -11   1 1470.06 827.686   4
   3  11  -1 978.214 644.888   5
  -3 -11   0-378.820 406.887   4
   3  11   0 561.578 741.608   5
  -3 -11  -1 567.504 271.293   4
   3  11   1-826.416 944.829   5
  -3 -11  -2 5394.15 1787.81   4
   3  11   2 9723.08 2868.48   5
   3  11   2 7737.17 1795.40   7
  -3 -11  -3 3003.32 1226.41   4
   3  11   3 5087.86 2089.58   5
  -3 -11  -3 5358.47 980.743   6
   3  11   3 3717.33 1236.36   7
  -3 -11  -4-83.7147 375.301   8
   3  11   4 233.934 427.780   7
  -3 -11  -4 311.015 239.899   6
  -3 -11  -5 424.696 338.552   8
  -3 -11  -5 1209.49 525.327   6
   3  11   5 1085.35 712.963   7
  -3 -11  -6-163.180 291.786   8
  -3 -11  -6 221.316 211.129   6
   3  11   6 49.4064 283.008   7
  -3 -11  -7 455.258 454.778   8
  -3 -11  -7-52.8856 163.322   6
   3  11   7-170.882 313.784   7
  -3 -11  -8 953.830 653.959   8
  -3 -11  -8 726.515 381.104   6
   3  11   8-46.6382 357.485   7
   3  11   9-89.8831 246.962   1
  -3 -11  -9-247.834 233.783   6
   3  11   9-251.118 329.124   7
   3  11  10 2367.95 1394.32   1
  -3 -11 -10 1815.16 634.702   6
   3  11  10 1818.05 857.919   7
   3  11  11-235.368 648.438   1
   3  11  11 856.317 601.836   7
  -3 -11 -11 864.745 468.345   6
   3  11  12 56.9284 302.853   1
  -3 -11 -12 229.650 71.3539   6
   3  11  13 1244.00 997.641   1
  -3 -11 -13 359.926 297.012   6
   3  11  14 724.456 836.397   1
  -3 -11 -14 1152.60 547.500   6
  -3 -11 -15 47.7628 163.561   6
  -3 -11 -16 3727.54 1041.02   6
   3  12  -5 1971.33 1121.90   5
   3  12  -5 1516.58 942.558   9
  -3 -12   4 2622.82 1246.10   4
   3  12  -4 2727.44 1210.10   5
   3  12  -4 1838.99 1002.14   9
  -3 -12   3 1541.27 871.566   4
   3  12  -3 977.869 655.824   5
   3  12  -3 980.243 667.972   9
   3  12  -2 1661.47 907.888   5
  -3 -12   2 122.047 273.010   4
   3  12  -2 1381.47 913.982   9
   3  12  -1 1398.44 1048.25   5
  -3 -12   1 797.327 807.635   4
  -3 -12   0 1599.52 1080.36   4
   3  12   0-722.141 848.780   5
   3  12   1 5313.45 1983.99   5
  -3 -12  -1 2911.03 1315.30   4
   3  12   2 183.783 548.408   5
  -3 -12  -2 963.577 807.591   4
  -3 -12  -3-114.642 485.772   4
   3  12   3 909.037 997.904   5
  -3 -12  -4-105.953 503.356   4
   3  12   4 1208.95 1223.91   5
   3  12   4 1118.13 684.776   7
   3  12   5 1530.97 1159.48   5
   3  12   5 4375.60 1338.52   7
  -3 -12  -6 1181.56 765.895   8
   3  12   6 3206.17 1156.75   7
  -3 -12  -7 769.701 459.691   8
   3  12   7 6968.79 1718.24   7
  -3 -12  -8 1523.78 793.267   8
   3  12   9 3371.70 1493.86   1
  -3 -12  -9-1006.72 623.052   8
   3  12  10 2469.13 1345.87   1
  -3 -12 -10 2564.72 754.640   6
   3  12  11 985.412 742.659   1
  -3 -12 -11 2622.04 793.041   6
  -3 -12 -12 902.650 508.952   6
  -3 -12 -13 1068.71 542.665   6
  -3 -12 -14 278.141 351.294   6
   3  13  -4 493.983 505.450   5
   3  13  -3-554.904 623.583   5
   3  13  -2-575.839 545.197   5
   3  13  -2 1108.15 883.701   9
   3  13  -1 225.491 261.657   5
   3  13  -1 620.402 738.355   9
   3  13   0 3474.78 1636.55   5
  -3 -13  -1 438.376 556.244   4
   3  13   1-54.1601 604.562   5
  -3 -13  -2 1753.77 1076.64   4
   3  13   2 6144.08 2318.41   5
  -3 -13  -3-642.417 980.499   4
   3  13   3 14.5883 721.198   5
  -3 -13  -4-514.050 831.644   4
   3  13   4 536.034 725.416   5
  -3 -13  -5 612.904 900.438   4
   3  13   5 1279.93 1483.14   5
  -3 -13  -6-84.4576 354.842   4
   3  13   6 1102.14 1255.27   5
  -3 -13  -7 271.160 322.793   8
  -3 -13  -8 312.492 436.784   8
  -4   9  11-22.7603 214.200   2
  -4   9  10 795.298 451.495   2
  -4   9   9 5681.71 2430.27   5
   4  -9  -9 4062.55 1463.07   8
  -4   9   9 4435.50 1087.51   2
  -4   9   8 2360.54 1411.59   5
   4  -9  -8 1080.29 740.580   8
  -4   9   8 810.994 392.606   2
  -4   9   7 5511.70 2253.96   5
   4  -9  -7 5538.77 1683.24   8
  -4   9   7 8963.01 1454.57   2
  -4   9   6-24.9354 246.004   5
  -4   9   6 384.014 319.231   2
  -4   9   5 6389.29 2537.43   5
   4  -9  -5 5588.80 1748.17   8
  -4   9   5 7531.38 1280.93   2
  -4   9   4 10188.4 2855.14   5
   4  -9  -4 4666.02 1437.34   8
  -4   9   3 650.290 457.633   5
   4  -9  -3-499.447 570.221   8
  -4   9   2 1352.38 1042.17   5
   4  -9  -2 1233.51 855.371   8
  -4   9   1 2708.71 1445.34   5
   4  -9  -1 2405.59 1070.88   8
  -4   9   0 753.230 806.427   5
   4  -9   0-772.249 557.699   8
  -4   9  -1 489.618 478.430   5
   4  -9   1 912.597 782.042   8
  -4   9  -2 1663.11 992.416   5
   4  -9   2 1739.41 906.661   8
  -4   9  -3 2637.17 1298.25   5
   4  -9   3 2593.77 1167.04   8
  -4   9  -4-651.653 731.822   5
   4  -9   4-883.713 825.809   8
   4  -9   5 605.408 446.674   8
   4  -9   6 3269.56 1473.85   3
   4  -8 -13-79.4684 234.324   8
  -4   8  12 1233.82 1445.59   5
   4  -8 -12 163.533 503.865   8
  -4   8  12 1685.20 708.279   2
  -4   8  11 828.814 539.928   5
  -4   8  11-11.7897 187.687   2
  -4   8  10 859.234 835.252   5
   4  -8 -10 2667.48 1070.71   8
  -4   8  10 2470.29 795.414   2
  -4   8   9-499.207 704.920   5
   4  -8  -9 878.664 489.259   8
  -4   8   9-39.2234 304.010   2
  -4   8   8 6952.60 2474.32   5
   4  -8  -8 5052.45 1562.81   8
  -4   8   8 4329.15 1048.84   2
  -4   8   7 66.6661 691.083   5
   4  -8  -7 213.945 502.150   8
  -4   8   7 1480.97 580.198   2
  -4   8   6 12110.2 3263.49   5
   4  -8  -6 7580.34 1876.58   8
  -4   8   6 10035.4 1475.61   2
  -4   8   5 833.237 804.693   5
   4  -8  -5 1248.53 937.512   8
  -4   8   5 898.766 397.861   2
   4  -8  -4-89.3686 237.510   8
  -4   8   4 636.639 363.405   2
  -4   8   3 1458.67 947.479   5
   4  -8  -3 510.020 400.566   8
  -4   8   3 2055.75 635.945   2
  -4   8   2 1427.54 1071.30   5
   4  -8  -2 723.135 585.064   8
  -4   8   2 1875.87 579.247   2
  -4   8   1 13315.4 3008.45   5
   4  -8  -1 8139.54 1922.61   8
  -4   8   1 10136.2 1316.54   2
   4  -8   0 1489.52 932.815   8
  -4   8   0 3033.51 681.213   2
  -4   8  -1-1358.62 940.127   5
   4  -8   1 728.509 808.787   8
  -4   8  -2 3296.91 1522.11   5
   4  -8   2 2229.49 1063.21   8
  -4   8  -3 2519.37 1204.86   5
   4  -8   3 1056.15 778.011   8
  -4   8  -4 818.602 836.596   5
   4  -8   4 1096.61 826.451   8
  -4   8  -5 699.188 914.816   5
   4  -8   5 352.135 700.865   8
   4  -8   6 3125.46 1376.97   3
  -4   8  -6 2136.40 1077.89   5
   4  -8   6 828.471 689.043   8
  -4   8  -7 484.737 683.208   5
   4  -8   7 1135.49 863.430   3
   4  -8   7 369.422 514.537   8
  -4   8  -8 6453.48 1976.16   5
   4  -8   8 7033.32 2100.71   3
   4  -8   8 1736.04 1042.25   8
   4  -8   9 3100.55 1376.43   3
   4  -8   9-444.370 624.942   8
   4  -8  10 2322.85 1251.57   3
   4  -8  10 234.103 380.320   4
   4  -8  11-745.094 717.663   4
   4  -7 -16 3376.94 1282.59   8
   4  -7 -15-963.522 653.392   8
   4  -7 -14-508.387 589.142   8
  -4   7  14 609.039 590.863   2
   4  -7 -13 123.931 187.549   8
  -4   7  13 654.914 510.493   2
   4  -7 -12 2162.18 899.038   8
  -4   7  12 804.426 433.606   2
   4  -7 -11 686.808 586.143   8
  -4   7  11 155.758 271.200   2
   4  -7 -10 945.750 462.902   8
  -4   7  10 903.262 489.932   2
  -4   7   9-345.028 431.069   5
   4  -7  -9 180.640 333.093   8
  -4   7   9 587.140 409.736   2
  -4   7   8 5596.10 2132.73   5
   4  -7  -8 7102.23 1686.27   8
  -4   7   8 8353.79 1371.29   2
  -4   7   7 302.129 515.091   5
   4  -7  -7 704.296 470.218   8
  -4   7   7 210.879 236.973   1
  -4   7   7-197.200 245.375   2
  -4   7   6 4871.33 2030.24   5
   4  -7  -6 5552.59 1362.01   8
  -4   7   6 5659.15 1077.54   2
  -4   7   6 6867.58 1512.19   1
  -4   7   5 456.511 1041.43   5
   4  -7  -5-448.070 342.885   8
  -4   7   5 310.814 403.024   1
  -4   7   5-143.534 238.272   2
  -4   7   4-113.209 404.715   5
   4  -7  -4 338.819 272.117   8
  -4   7   4 760.931 446.094   2
  -4   7   3 8300.53 2414.78   5
   4  -7  -3 5651.69 1549.32   8
  -4   7   3 5956.32 1056.70   2
  -4   7   2 7727.06 2306.59   5
   4  -7  -2 7418.69 1671.30   8
  -4   7   2 8320.93 1185.11   2
  -4   7   1-276.657 542.692   5
   4  -7  -1 91.9720 211.339   8
  -4   7   1 199.033 137.863   2
  -4   7   0 2818.11 1237.55   5
   4  -7   0 2891.60 1106.96   8
  -4   7   0 3013.49 666.821   2
  -4   7  -1 1200.54 856.807   5
   4  -7   1 491.250 641.155   8
  -4   7  -1 2531.72 604.195   2
  -4   7  -2-40.3727 701.082   5
   4  -7   2-461.229 303.808   8
  -4   7  -2 84.5762 160.880   2
  -4   7  -3 2902.86 1274.72   5
   4  -7   3 1741.46 963.628   8
  -4   7  -3 3262.54 669.895   2
  -4   7  -4 1111.61 717.434   5
   4  -7   4 1407.27 857.691   8
  -4   7  -4 2652.69 597.719   2
  -4   7  -5 680.954 389.930   5
   4  -7   5-648.597 688.098   8
  -4   7  -6 6497.95 1912.70   5
   4  -7   6 2497.36 1087.26   8
  -4   7  -7 2645.55 1264.65   5
   4  -7   7 1786.77 984.161   3
   4  -7   7 1686.15 921.313   8
   4  -7   8-106.202 426.035   3
  -4   7  -8-637.680 805.060   5
   4  -7   8-772.807 676.067   8
   4  -7   9 2044.25 1084.97   3
  -4   7  -9 4567.66 1596.30   5
   4  -7   9 2047.85 960.753   8
   4  -7  10 1027.16 942.421   3
   4  -7  10-27.6094 212.040   4
  -4   7 -10-312.065 515.056   5
   4  -7  10-398.483 442.110   8
   4  -7  11-362.934 287.519   4
   4  -7  11 835.237 699.374   3
   4  -7  12 1320.51 987.633   3
   4  -7  13 562.879 423.377   3
   4  -6 -17 2126.66 1055.91   8
   4  -6 -16-305.325 378.132   8
   4  -6 -16 225.370 352.261   6
  -4   6  15 935.575 587.390   2
   4  -6 -15 1871.49 840.163   8
   4  -6 -15 1188.24 569.500   6
  -4   6  14 10868.2 1796.34   2
   4  -6 -14 14196.0 2408.87   8
   4  -6 -14 12056.7 1821.85   6
   4  -6 -13 4870.43 1354.40   8
  -4   6  13 3550.55 1042.06   2
   4  -6 -12 589.393 571.792   8
  -4   6  12-78.8465 244.407   2
   4  -6 -11 468.344 587.409   8
  -4   6  11 1464.29 607.187   2
   4  -6 -10 1659.77 780.411   8
  -4   6  10 1463.44 558.816   2
  -4   6  10 1547.26 820.129   1
   4  -6  -9 4283.13 1260.20   8
  -4   6   9 3931.25 902.479   2
  -4   6   9 4322.87 1328.39   1
  -4   6   8 16.1142 302.806   2
  -4   6   8 13.9490 115.347   1
  -4   6   7 2650.43 1446.73   5
   4  -6  -7 2979.47 1032.09   8
  -4   6   7 3518.86 824.863   2
  -4   6   7 4128.55 1105.02   1
  -4   6   6-794.760 1085.44   5
   4  -6  -6-442.590 527.951   8
  -4   6   6-270.178 253.615   2
  -4   6   6 228.415 334.086   1
  -4   6   5 407.136 519.379   5
   4  -6  -5 576.115 438.054   8
  -4   6   5 123.702 196.539   2
  -4   6   5 440.097 226.123   1
  -4   6   4 1236.78 1081.15   5
   4  -6  -4 92.8487 474.286   8
  -4   6   4-122.495 252.607   2
  -4   6   3-652.094 802.435   5
   4  -6  -3-366.320 604.639   8
  -4   6   3 66.9024 151.992   2
  -4   6   2 105.919 610.426   5
   4  -6  -2 67.7530 473.017   8
  -4   6   2 130.384 182.631   2
  -4   6   1 3231.37 1234.61   5
   4  -6  -1 4750.89 1371.04   8
  -4   6   1 4703.55 835.911   2
  -4   6   0 9611.66 2336.42   5
   4  -6   0 10359.6 1892.02   8
  -4   6   0 10082.7 1201.56   2
  -4   6  -1 2353.17 1077.53   5
   4  -6   1 1265.18 637.969   8
  -4   6  -1 1946.52 491.733   2
  -4   6  -2 2476.07 1138.69   5
   4  -6   2 1789.40 651.985   8
  -4   6  -2 1722.56 508.109   2
  -4   6  -3 19.1977 562.759   5
   4  -6   3-104.934 626.451   8
  -4   6  -3 661.255 307.356   2
  -4   6  -4 6867.00 1893.53   5
  -4   6  -4 7288.84 972.063   2
   4  -6   4 4461.10 1197.81   8
  -4   6  -5 29796.9 1927.43   2
   4  -6   5 23576.2 2874.83   8
  -4   6  -5 30927.0 3898.12   5
  -4   6  -6 7417.54 2003.55   5
  -4   6  -6 5564.44 840.931   2
   4  -6   6 3565.04 1039.93   8
   4  -6   7 16502.8 2919.98   3
   4  -6   7 10603.2 1997.75   8
  -4   6  -7 17507.7 2916.46   5
   4  -6   8 654.766 504.883   3
  -4   6  -8 369.995 459.784   5
   4  -6   8-331.994 514.828   8
  -4   6  -9 1996.10 991.946   5
   4  -6   9 1646.19 897.962   3
   4  -6   9 398.144 598.198   8
   4  -6  10 1484.51 954.996   3
  -4   6 -10 1128.98 715.252   5
   4  -6  10 8.11973 392.503   8
  -4   6 -11 968.110 743.925   5
   4  -6  11-382.971 580.016   4
   4  -6  11-205.943 469.329   3
   4  -6  12 820.867 716.203   4
   4  -6  12-28.5526 575.671   3
  -4   6 -12 150.919 400.817   5
   4  -6  13-321.374 481.820   3
  -4   6 -13 14.7214 361.937   5
   4  -6  14 1940.06 1235.83   3
   4  -6  15 1119.67 921.725   3
   4  -5 -18 30.5677 225.964   6
   4  -5 -17 1873.34 985.493   8
   4  -5 -17 20.4675 184.249   6
   4  -5 -16 759.450 614.645   8
   4  -5 -16 132.160 389.213   6
   4  -5 -15 110.608 198.936   8
   4  -5 -15 1267.14 633.201   6
  -4   5  14 13362.7 2983.71   1
  -4   5  14 11999.0 1831.91   2
   4  -5 -14 14362.5 2399.90   8
   4  -5 -14 15443.2 2147.72   6
  -4   5  13 7130.08 1360.17   2
  -4   5  13 6885.14 1974.23   1
   4  -5 -13 9783.32 1856.52   8
   4  -5 -13 8403.06 1523.41   6
  -4   5  12 119.141 175.896   1
  -4   5  12 1019.22 527.464   2
   4  -5 -12 133.740 277.969   8
   4  -5 -12 818.855 519.850   6
  -4   5  11 727.089 525.671   1
  -4   5  11 798.884 444.635   2
   4  -5 -11 262.271 276.054   8
   4  -5 -11 980.205 470.760   6
  -4   5  10 33124.3 3699.09   1
  -4   5  10 29894.9 2624.84   2
   4  -5 -10 30331.3 3069.04   8
   4  -5 -10 28117.3 2470.81   6
  -4   5   9 12765.5 2160.25   1
  -4   5   9 11834.6 1564.83   2
   4  -5  -9 12363.1 1892.28   8
   4  -5  -9 13681.1 1615.43   6
  -4   5   8 287.855 248.677   1
  -4   5   8 87.1308 278.013   2
   4  -5  -8-324.835 300.402   8
   4  -5  -8-107.337 195.500   6
  -4   5   7 15.4816 202.754   2
  -4   5   7 716.772 485.986   1
   4  -5  -7-535.179 594.526   8
   4  -5  -7-69.7003 135.972   6
  -4   5   6-115.842 824.293   5
  -4   5   6 330.375 192.861   2
  -4   5   6 326.230 137.238   1
   4  -5  -6 497.115 245.333   8
   4  -5  -6 719.603 273.882   6
  -4   5   5 1294.21 930.577   5
  -4   5   5 1877.91 584.113   2
  -4   5   5 2658.99 816.714   1
   4  -5  -5 2844.13 841.241   8
   4  -5  -5 2180.42 455.236   6
  -4   5   4 370.472 268.824   5
  -4   5   4 135.431 91.8482   2
   4  -5  -4-21.1379 258.128   8
   4  -5  -4 146.314 117.800   6
  -4   5   3 1449.04 913.425   5
   4  -5  -3 2017.95 808.014   8
  -4   5   3 281.499 228.207   2
  -4   5   2 1733.79 875.668   5
   4  -5  -2 1131.98 566.811   8
  -4   5   2 1759.19 512.265   2
  -4   5   1 17.7807 183.802   5
   4  -5  -1-213.249 303.113   8
  -4   5   1-172.580 198.384   2
  -4   5   0 3804.91 1419.70   5
   4  -5   0 1937.74 845.507   8
  -4   5   0 1729.79 523.445   2
  -4   5  -1 1918.61 1003.07   5
   4  -5   1 1865.18 671.609   8
  -4   5  -1 2154.84 552.311   2
  -4   5  -2-58.5956 369.864   5
   4  -5   2 111.203 347.076   8
  -4   5  -2 57.2017 152.767   2
  -4   5  -3 11736.1 2317.03   5
  -4   5  -3 11581.5 1206.13   2
   4  -5   3 11663.8 1860.35   8
  -4   5  -4 47237.0 2387.36   2
   4  -5   4 38357.2 3379.52   8
  -4   5  -4 50468.9 4668.80   5
  -4   5  -5 10817.8 2172.11   5
   4  -5   5 7235.42 1482.46   8
  -4   5  -5 8797.72 1013.79   2
  -4   5  -6 3628.39 1165.80   5
   4  -5   6 1898.12 872.259   8
  -4   5  -6 3423.61 638.783   2
   4  -5   7 1529.45 864.667   3
   4  -5   7 794.912 543.145   8
   4  -5   8-94.0363 222.070   3
  -4   5  -8 614.772 328.376   5
   4  -5   8 45.6256 449.702   8
  -4   5  -9 3580.21 1423.97   5
   4  -5   9 5002.35 1501.93   3
   4  -5   9 1993.93 931.289   8
   4  -5  10 128.640 289.783   3
  -4   5 -10 424.083 406.440   5
   4  -5  10 510.652 518.722   8
   4  -5  11 157.728 448.927   4
   4  -5  11 1284.33 843.734   3
  -4   5 -11 476.946 260.721   5
   4  -5  12 223.227 372.211   3
   4  -5  12-71.6444 310.609   4
  -4   5 -12-173.714 369.544   5
   4  -5  13 464.249 646.215   3
  -4   5 -13-164.445 344.971   5
   4  -5  14 657.163 872.178   3
  -4   5 -14-456.810 552.490   5
   4  -5  15 1608.47 1185.36   3
  -4   5 -15 828.752 800.561   5
   4  -5  16 1014.65 1000.67   3
   4  -4 -18 394.289 342.167   8
   4  -4 -18 355.680 513.990   6
   4  -4 -17 464.449 613.379   8
   4  -4 -17 7.22486 134.583   6
  -4   4  16 1802.92 1292.78   1
   4  -4 -16 1362.23 816.333   8
   4  -4 -16 1641.10 756.952   6
  -4   4  15 734.198 585.695   1
   4  -4 -15 745.512 615.199   8
   4  -4 -15 957.391 601.473   6
  -4   4  14-309.985 657.511   1
   4  -4 -14-386.601 418.657   8
   4  -4 -14-131.733 385.756   6
  -4   4  13 36.0525 403.108   1
   4  -4 -13 979.451 817.250   8
   4  -4 -13 187.342 427.845   6
  -4   4  12 396.046 717.259   1
   4  -4 -12 78.1560 331.901   8
  -4   4  11 1204.52 730.638   1
  -4   4  11 706.950 479.400   2
   4  -4 -11 1293.08 647.385   8
  -4   4  10 190.835 423.540   1
  -4   4  10-392.424 247.587   2
   4  -4 -10-240.520 327.183   8
  -4   4   9 2318.90 918.034   1
  -4   4   9 1757.38 602.428   2
   4  -4  -9 1602.97 592.214   8
  -4   4   8 779.336 447.826   1
  -4   4   8 1114.49 403.039   2
   4  -4  -8 809.874 442.480   8
  -4   4   7 3652.00 843.912   2
  -4   4   7 3965.56 1096.33   1
   4  -4  -7 4040.91 983.765   8
  -4   4   6 1384.40 590.550   1
  -4   4   6 2025.46 644.103   2
   4  -4  -6 520.610 351.956   8
   4  -4  -6 1729.20 530.580   6
  -4   4   5-496.254 375.971   5
  -4   4   5 422.607 258.555   2
  -4   4   5 834.004 437.448   1
   4  -4  -5 301.758 335.086   8
   4  -4  -5-56.6258 97.9164   6
  -4   4   4 402.156 499.242   5
  -4   4   4 157.451 232.899   2
  -4   4   4 469.264 266.080   1
   4  -4  -4 805.633 507.954   8
   4  -4  -4 157.251 113.869   6
  -4   4   3 3317.40 1331.83   5
  -4   4   3 3207.51 725.269   2
   4  -4  -3 3620.13 934.700   8
   4  -4  -3 2479.12 417.853   6
  -4   4   2 3911.97 1369.51   5
  -4   4   2 4489.48 803.568   2
   4  -4  -2 3032.79 767.851   8
   4  -4  -2 3817.07 387.585   6
  -4   4   1 3507.92 1230.22   5
  -4   4   1 3576.39 693.601   2
  -4   4   1 2503.46 538.665   9
   4  -4  -1 3268.76 819.959   8
   4  -4  -1 2616.91 321.770   7
  -4   4   0-157.291 695.002   5
  -4   4   0 34.6308 164.274   2
   4  -4   0 601.008 471.427   8
  -4   4   0 241.654 152.944   9
   4  -4   0 53.6486 50.7895   7
  -4   4  -1 6390.44 1506.56   5
   4  -4   1 3980.17 664.719   7
  -4   4  -1 4370.56 534.293   9
   4  -4   1 5217.50 1088.64   8
  -4   4  -1 5142.17 776.540   2
  -4   4  -2 2576.67 1014.02   5
  -4   4  -2 1145.51 215.411   9
   4  -4   2 2063.81 772.031   8
  -4   4  -2 1626.96 444.552   2
  -4   4  -3 4932.17 1384.64   5
   4  -4   3 3947.08 931.367   8
  -4   4  -3 4938.59 749.862   2
  -4   4  -4 4795.11 1333.61   5
  -4   4  -4 4720.45 726.549   2
   4  -4   4 4617.35 1146.41   8
  -4   4  -5 29125.6 1797.52   2
   4  -4   5 25705.5 2534.93   8
  -4   4  -5 25395.8 3102.80   5
  -4   4  -6 19273.4 1472.59   2
   4  -4   6 17001.3 2085.05   8
   4  -4   7 11981.7 2229.15   3
   4  -4   7 6407.80 1301.17   8
  -4   4  -7 14187.3 2323.36   5
   4  -4   8 5169.91 1484.18   3
  -4   4  -8 6728.23 1708.23   5
   4  -4   8 2588.49 891.154   8
  -4   4  -9 4612.74 1296.57   5
   4  -4   9 4473.35 1423.03   3
   4  -4   9 2078.62 903.010   8
   4  -4  10 1068.67 661.196   3
   4  -4  10 1201.38 619.456   8
  -4   4 -10 2671.08 1059.62   5
   4  -4  11 120.872 305.120   4
   4  -4  11-1015.13 730.795   3
  -4   4 -11-539.820 549.705   5
   4  -4  12 1069.54 487.408   4
   4  -4  12 1702.89 918.038   3
  -4   4 -12 2544.06 1048.23   5
   4  -4  13-220.649 523.460   1
   4  -4  13 212.088 595.374   3
  -4   4 -13-448.904 543.131   5
   4  -4  14-322.034 1018.17   1
   4  -4  14 333.744 358.808   3
  -4   4 -14-161.243 437.919   5
   4  -4  15-456.261 706.207   1
   4  -4  15-43.9827 440.057   3
  -4   4 -15 624.403 280.260   5
   4  -4  16-322.663 1082.35   1
   4  -4  16 1345.24 1110.92   3
   4  -4  17 1791.55 1722.02   1
   4  -4  17 2343.18 1431.52   3
  -4   4 -17 1773.60 918.788   5
  -4   3  18 72.3767 939.567   1
   4  -3 -18 296.914 509.338   8
   4  -3 -18 331.394 442.535   6
   4  -3 -17 1099.17 765.132   8
  -4   3  17-255.842 834.861   1
   4  -3 -16-1377.92 720.372   8
  -4   3  16 515.868 1060.45   1
   4  -3 -15-572.291 463.423   8
  -4   3  15 621.222 681.799   1
   4  -3 -14 450.743 266.067   8
  -4   3  14 843.812 680.890   1
   4  -3 -13 612.926 579.800   8
  -4   3  13 360.074 542.643   1
   4  -3 -12 6729.49 1558.01   8
   4  -3 -12 4746.14 1445.13   9
  -4   3  12 4178.29 1526.45   1
   4  -3 -11-636.741 632.540   8
   4  -3 -11 489.481 495.075   9
  -4   3  11 1008.68 743.763   1
   4  -3 -10 3821.09 1054.89   8
   4  -3 -10 2061.87 822.972   9
  -4   3  10 3751.06 1214.82   1
   4  -3  -9 4158.00 1134.79   8
   4  -3  -9 2796.15 896.351   9
  -4   3   9 4365.14 1244.04   1
  -4   3   9 4046.71 885.222   2
   4  -3  -8 8278.95 1545.75   9
  -4   3   8 10309.6 1367.78   2
  -4   3   8 11583.9 1905.82   1
   4  -3  -7 20517.7 2251.40   8
  -4   3   7 19945.9 2359.21   1
  -4   3   7 17455.4 1734.21   2
   4  -3  -6 12791.1 1775.90   8
  -4   3   6 10385.8 1524.79   1
  -4   3   6 10059.4 1277.02   2
  -4   3   5 1039.47 767.468   5
   4  -3  -5 1860.15 524.241   8
  -4   3   5 1392.54 460.878   2
  -4   3   5 1179.52 442.495   1
  -4   3   4 1562.82 915.607   5
   4  -3  -4 274.769 290.967   8
  -4   3   4 495.879 364.494   1
  -4   3   4 1038.78 407.507   2
  -4   3   3-194.871 379.203   5
  -4   3   3 924.959 382.611   2
  -4   3   3 507.589 307.102   1
   4  -3  -3 571.441 277.121   8
  -4   3   2 15983.3 1420.83   2
   4  -3  -2 15121.9 1700.02   8
  -4   3   2 16017.6 2463.19   5
  -4   3   1-152.203 269.626   5
   4  -3  -1 54.9209 223.304   8
  -4   3   1 84.2138 144.138   9
  -4   3   1 296.695 219.242   2
  -4   3   0 9410.70 1787.52   5
  -4   3   0 7483.28 765.217   9
   4  -3   0 7745.61 1218.23   8
  -4   3   0 7992.03 959.002   2
  -4   3   0 8320.07 1653.01   1
  -4   3  -1 2723.46 898.397   5
  -4   3  -1 2334.11 509.315   2
  -4   3  -1 1407.08 262.747   9
   4  -3   1 1423.33 573.168   8
  -4   3  -2 30672.6 1868.38   2
   4  -3   2 30845.0 2482.67   8
  -4   3  -2 30803.0 3168.02   5
  -4   3  -3 5578.67 1334.04   5
   4  -3   3 4337.86 944.033   8
  -4   3  -3 3496.72 601.115   2
  -4   3  -4 2729.62 899.644   5
  -4   3  -4 2464.67 511.519   2
   4  -3   4 2299.61 705.514   8
  -4   3  -5 16391.0 1311.97   2
   4  -3   5 13760.2 1725.44   8
  -4   3  -5 13457.6 471.036   6
  -4   3  -5 15674.9 2240.66   5
  -4   3  -6 65.8149 88.2205   2
   4  -3   6 307.815 313.200   8
  -4   3  -6 81.4940 63.3913   6
   4  -3   7 11364.2 2051.56   3
  -4   3  -7 9033.92 1736.88   5
   4  -3   7 7295.02 1359.01   8
  -4   3  -7 10128.0 711.921   6
   4  -3   8 4613.45 1488.57   3
  -4   3  -8 1997.08 794.103   5
   4  -3   8 2376.73 1467.00   1
   4  -3   8 1941.34 695.401   8
  -4   3  -8 2908.60 436.474   6
   4  -3   9 2430.02 1007.79   3
   4  -3   9 2435.81 1396.76   1
   4  -3   9 1380.36 573.687   8
  -4   3  -9 1708.57 364.668   6
  -4   3  -9 2570.79 995.774   5
   4  -3  10 297.722 396.739   3
   4  -3  10-320.784 527.447   1
   4  -3  10 1.44126 212.014   8
  -4   3 -10-47.5588 125.107   6
  -4   3 -10-541.928 594.728   5
   4  -3  11 10897.3 3042.77   1
   4  -3  11 7275.80 1548.23   4
   4  -3  11 11856.2 2385.22   3
  -4   3 -11 12343.1 1232.86   6
  -4   3 -11 11182.8 2036.13   5
   4  -3  12 6470.18 2759.43   1
   4  -3  12 4943.36 1205.46   4
   4  -3  12 5032.48 1629.03   3
  -4   3 -12 5291.43 866.093   6
  -4   3 -12 6615.16 1579.07   5
   4  -3  13 944.269 810.907   1
   4  -3  13 1186.62 947.425   3
  -4   3 -13 1073.66 683.549   5
   4  -3  14-1154.73 1550.15   1
   4  -3  14 1321.32 1004.81   3
  -4   3 -14 560.349 382.519   5
   4  -3  15 19472.7 5105.70   1
   4  -3  15 16752.1 3411.86   3
  -4   3 -15 24031.6 3224.28   5
   4  -3  16 6723.65 3200.66   1
   4  -3  16 5669.78 2042.15   3
  -4   3 -16 10803.0 2207.55   5
   4  -3  17 1411.95 1664.16   1
   4  -3  17 1610.44 1184.50   3
  -4   3 -17 1680.87 832.618   5
   4  -3  18 1322.79 1092.52   3
  -4   3 -18 195.279 222.903   5
  -4   2  20 4964.25 2529.94   1
  -4   2  19 450.902 1054.24   1
  -4   2  18 4045.37 2236.26   1
   4  -2 -18 2661.68 1192.23   8
   4  -2 -18 770.297 506.965   9
  -4   2  17 605.896 900.464   1
   4  -2 -17 577.938 624.034   8
   4  -2 -17 825.311 780.840   9
  -4   2  16 330.660 565.280   1
   4  -2 -16 807.664 607.455   8
  -4   2  15-494.217 858.231   1
   4  -2 -15 917.647 665.497   8
   4  -2 -15-499.911 691.489   9
  -4   2  14 4290.19 1714.89   1
   4  -2 -14 4945.51 1393.11   8
   4  -2 -14 3413.05 1313.79   9
  -4   2  13 3317.25 1584.30   1
   4  -2 -13 1424.25 800.681   9
   4  -2 -13 1762.93 689.685   8
  -4   2  12 1248.00 992.796   1
   4  -2 -12 925.314 453.552   8
   4  -2 -12 1614.29 841.182   9
  -4   2  11-168.866 891.373   1
   4  -2 -11-56.1197 326.226   8
   4  -2 -11 179.662 317.756   9
  -4   2  10-9.24034 321.814   1
   4  -2 -10 399.055 405.714   8
   4  -2 -10 435.491 423.076   9
  -4   2   9 3782.22 1248.93   1
   4  -2  -9 5605.07 1282.57   8
   4  -2  -9 2763.47 1010.92   9
  -4   2   8 10063.9 1813.35   1
  -4   2   8 10212.6 1283.61   2
  -4   2   8 8722.24 946.850   7
   4  -2  -8 10237.6 1627.70   9
   4  -2  -8 10323.5 1602.01   8
  -4   2   7-13.1374 196.172   2
  -4   2   7 15.4860 192.623   1
   4  -2  -7-35.7235 237.024   9
   4  -2  -7-340.113 460.831   8
  -4   2   7 22.7393 61.3490   7
  -4   2   6 8593.27 1410.61   1
  -4   2   6 8732.46 1190.61   2
   4  -2  -6 9038.47 1322.39   9
   4  -2  -6 9836.76 1423.01   8
  -4   2   6 7391.08 612.512   7
   4  -2  -5 2207.98 662.763   9
   4  -2  -5 4538.19 920.206   8
  -4   2   5 3411.00 806.963   1
  -4   2   5 2693.84 597.235   2
  -4   2   4 12917.2 2027.01   5
   4  -2  -4 11672.8 1394.31   9
   4  -2  -4 15817.2 1724.66   8
  -4   2   4 14911.8 1403.11   2
  -4   2   4 13458.0 1394.73   1
  -4   2   3 6994.21 1503.63   5
   4  -2  -3 5911.82 888.503   9
   4  -2  -3 6004.18 1029.58   8
  -4   2   3 5931.34 807.092   1
  -4   2   3 6356.76 879.478   2
  -4   2   2 1153.27 565.991   5
  -4   2   2 1432.15 434.590   2
  -4   2   2 1317.08 397.895   1
   4  -2  -2 953.821 352.578   8
   4  -2  -2 1221.63 391.636   9
  -4   2   2 1764.56 423.281   9
  -4   2   1 92651.9 3256.35   2
  -4   2   1 87444.8 2903.05   9
   4  -2  -1 100452. 4093.70   8
  -4   2   1 96609.6 5201.33   5
  -4   2   0 19126.2 2136.64   1
  -4   2   0 24389.1 1621.18   2
  -4   2   0 22082.4 1297.30   9
   4  -2   0 23101.6 1923.90   8
  -4   2   0 24205.0 2529.31   5
   4  -2   0 21660.0 799.712   6
  -4   2  -1 192865. 4400.81   2
  -4   2  -1 179405. 6633.12   1
   4  -2   1 186314. 5441.12   8
  -4   2  -1 181677. 3058.72   9
   4  -2   1 177877. 1772.68   6
  -4   2  -1 194815. 7130.02   5
  -4   2  -2 2377.84 819.231   5
   4  -2   2 2562.89 629.817   8
  -4   2  -2 2964.65 911.924   1
  -4   2  -2 2674.31 532.182   2
  -4   2  -3 4025.78 964.361   5
  -4   2  -3 6617.97 1432.85   1
  -4   2  -3 4918.63 687.302   2
   4  -2   3 5219.94 932.656   8
  -4   2  -4-53.9300 289.161   5
  -4   2  -4 347.842 193.113   2
   4  -2   4 129.225 190.535   8
  -4   2  -4 209.557 77.3912   6
  -4   2  -5 9718.19 1648.15   5
   4  -2   5 10151.5 2059.25   1
  -4   2  -5 10179.5 998.628   2
   4  -2   5 9277.11 1243.30   8
  -4   2  -5 8069.73 524.203   6
   4  -2   6 18068.5 2421.88   3
   4  -2   6 15086.9 2689.22   1
  -4   2  -6 15407.3 1241.41   2
   4  -2   6 13483.4 1546.73   8
  -4   2  -6 15016.5 846.608   6
  -4   2  -6 18062.9 2236.77   5
   4  -2   7 2006.63 813.834   3
  -4   2  -7 2925.06 982.835   5
   4  -2   7 1120.99 971.204   1
   4  -2   7 948.169 415.164   8
  -4   2  -7 1515.49 319.347   6
   4  -2   8 38.6480 307.839   3
   4  -2   8-353.839 772.226   1
   4  -2   8-353.232 395.546   8
  -4   2  -8 14.0394 113.476   6
  -4   2  -8 995.524 658.398   5
   4  -2   9 2703.19 1030.49   3
   4  -2   9 2106.89 1415.23   1
   4  -2   9 1266.90 568.287   8
  -4   2  -9 1990.62 386.984   6
  -4   2  -9 1914.83 798.701   5
   4  -2  10 3578.63 1220.63   3
   4  -2  10 2689.66 1350.84   1
   4  -2  10 3281.55 842.986   8
  -4   2 -10 4143.99 669.861   6
  -4   2 -10 6056.18 1426.95   5
   4  -2  11 1357.46 744.966   1
   4  -2  11 630.993 426.419   4
   4  -2  11 2207.85 894.761   3
  -4   2 -11 1214.70 382.264   6
  -4   2 -11 1033.09 692.677   5
   4  -2  12 1093.73 1168.73   1
   4  -2  12 1538.65 1083.28   3
   4  -2  12 493.475 351.513   4
  -4   2 -12 1062.87 400.462   6
  -4   2 -12 415.483 354.034   5
   4  -2  13 15059.3 3838.10   1
   4  -2  13 15710.9 3009.96   3
  -4   2 -13 14179.2 1531.85   6
  -4   2 -13 16214.4 2411.45   5
   4  -2  14 290.922 576.028   1
   4  -2  14-322.208 676.580   3
  -4   2 -14 157.844 187.138   6
  -4   2 -14 248.731 312.935   5
   4  -2  15 35464.1 6406.09   1
   4  -2  15 26311.7 4203.84   3
  -4   2 -15 32432.6 2563.44   6
  -4   2 -15 36654.5 3785.04   5
   4  -2  16 923.642 771.393   1
   4  -2  16 3435.20 1502.75   3
  -4   2 -16 1674.70 611.630   6
  -4   2 -16 1504.87 911.419   5
   4  -2  17 2911.66 1822.60   1
   4  -2  17 2595.33 1786.11   3
  -4   2 -17 1620.52 586.102   6
  -4   2 -17 697.441 497.530   5
   4  -2  18-436.077 682.776   1
  -4   2 -18 347.559 182.287   5
  -4   1  20 5118.53 2502.00   1
  -4   1  19 884.102 1036.70   1
   4  -1 -19 1.25555 139.584   8
  -4   1  18 2755.79 2004.19   1
   4  -1 -18 915.565 954.504   9
  -4   1  17 2476.36 1612.06   1
   4  -1 -17 2613.62 1156.63   9
  -4   1  16 1140.25 1137.62   1
   4  -1 -16-418.956 529.387   9
  -4   1  15 3784.12 1980.23   1
   4  -1 -15 195.426 234.111   9
  -4   1  14 3978.69 1716.13   1
   4  -1 -14 1981.65 951.336   9
  -4   1  13 7745.92 2292.12   1
   4  -1 -13 7926.64 1711.09   9
  -4   1  12 671.630 637.809   1
   4  -1 -12 1345.51 639.672   9
  -4   1  11 1720.35 1048.08   1
   4  -1 -11 1650.49 850.992   9
  -4   1  10 1651.73 975.101   1
   4  -1 -10 1073.60 622.859   9
  -4   1   9-38.8084 250.820   1
   4  -1  -9-203.073 316.746   9
  -4   1   8 1073.24 616.801   1
   4  -1  -8 1186.47 559.846   9
  -4   1   8 916.529 354.346   7
  -4   1   7 2067.26 477.162   2
  -4   1   7 1943.35 759.096   1
   4  -1  -7 1522.73 562.735   9
  -4   1   7 2187.04 499.990   7
   4  -1  -6 12569.0 1431.69   1
  -4   1   6 14291.3 1876.14   1
  -4   1   6 13342.1 1362.75   2
   4  -1  -6 13866.7 1733.27   9
   4  -1  -6 13819.7 1645.56   8
  -4   1   6 12938.2 1116.16   7
  -4   1   5 2836.78 598.556   2
  -4   1   5 3365.23 827.007   1
   4  -1  -5 2596.69 685.784   8
   4  -1  -5 2735.48 782.899   9
  -4   1   5 1908.18 385.754   7
  -4   1   4 157.491 290.630   5
  -4   1   4 797.271 338.417   2
  -4   1   4 419.411 257.060   1
   4  -1  -4 460.126 227.508   8
   4  -1  -4 194.372 115.727   9
  -4   1   4 547.880 186.921   7
  -4   1   3 7915.44 1447.12   5
   4  -1  -3 10745.0 1226.86   9
   4  -1  -3 10417.8 1326.57   8
  -4   1   3 10196.9 1021.99   1
  -4   1   3 8526.09 989.536   2
  -4   1   2 164.749 400.436   5
  -4   1   2 216.151 285.917   2
  -4   1   2 211.312 170.928   1
  -4   1   2 220.622 138.120   9
   4  -1  -2-8.07277 325.798   8
   4  -1  -2 77.3297 87.4234   9
  -4   1   1 48285.1 2238.36   2
  -4   1   1 44511.9 2106.80   9
   4  -1  -1 45963.7 2031.38   9
   4  -1  -1 45533.7 2599.95   8
  -4   1   1 44014.3 3012.02   5
   4  -1  -1 42476.8 1443.45   7
  -4   1   0 112319. 3349.35   1
  -4   1   0 126058. 3481.13   2
   4  -1   0 123022. 4156.18   8
   4  -1   0 122544. 2918.68   9
  -4   1   0 119142. 3112.46   9
  -4   1   0 119327. 4870.88   5
   4  -1   0 111227. 2205.11   6
  -4   1  -1 254659. 5680.79   1
  -4   1  -1 262508. 4864.48   2
  -4   1  -1 236759. 3783.15   9
   4  -1   1 250467. 3482.01   9
   4  -1   1 261552. 5858.53   8
  -4   1  -1 260318. 7286.44   5
   4  -1   1 233753. 2868.88   6
  -4   1  -2 13172.6 1441.46   1
  -4   1  -2 15998.0 1205.10   2
   4  -1   2 14546.6 1333.62   8
   4  -1   2 14030.9 692.516   6
  -4   1  -2 16290.1 1806.22   5
  -4   1  -3 47601.0 3102.27   1
   4  -1   3 47489.5 3521.64   1
  -4   1  -3 56296.3 2294.67   2
   4  -1   3 53035.1 2589.71   8
   4  -1   3 49938.0 1423.11   6
  -4   1  -3 57706.1 3403.24   5
  -4   1  -3 48884.0 1309.98   6
  -4   1  -4-156.931 356.778   5
  -4   1  -4 99.8237 156.883   2
  -4   1  -4-230.075 384.257   1
   4  -1   4-182.886 252.427   1
   4  -1   4 6.00856 188.199   8
  -4   1  -4 53.3437 28.7263   6
   4  -1   4 68.1691 54.2774   6
  -4   1  -5 3707.85 857.766   5
   4  -1   5 2251.30 844.223   1
  -4   1  -5 3549.00 568.836   2
   4  -1   5 2477.44 620.381   8
  -4   1  -5 2944.07 362.263   6
   4  -1   6 12174.0 1937.88   3
  -4   1  -6 12622.6 1086.69   2
   4  -1   6 10075.8 2118.01   1
   4  -1   6 11245.5 1185.68   8
   4  -1   6 10175.1 564.605   9
  -4   1  -6 11571.8 818.196   6
  -4   1  -6 14461.5 1837.42   5
   4  -1   7 1775.56 744.679   3
   4  -1   7 1976.90 889.636   1
   4  -1   7 1422.17 277.459   9
   4  -1   7 1488.73 413.635   8
  -4   1  -7 1390.76 553.861   5
  -4   1  -7 1666.34 342.241   6
   4  -1   8 783.468 604.154   3
   4  -1   8 336.776 372.523   1
   4  -1   8 159.665 108.846   9
   4  -1   8 103.105 235.372   8
  -4   1  -8 584.719 384.925   5
  -4   1  -8 344.325 153.597   6
   4  -1   9 1334.98 732.582   3
   4  -1   9 1040.57 997.917   1
   4  -1   9 1107.42 321.813   9
   4  -1   9 1634.63 523.347   8
  -4   1  -9 1473.30 388.848   6
  -4   1  -9 2192.62 766.216   5
   4  -1  10 105.836 314.808   1
   4  -1  10-292.328 375.606   4
   4  -1  10 301.405 510.114   3
  -4   1 -10 401.170 241.490   6
  -4   1 -10 355.017 405.069   5
   4  -1  11 10577.3 2845.43   1
   4  -1  11 7386.32 1113.46   4
   4  -1  11 10227.6 2143.73   3
  -4   1 -11 9581.73 1094.44   6
  -4   1 -11 10846.0 1788.26   5
   4  -1  12-108.564 769.609   1
   4  -1  12-89.0952 133.496   4
   4  -1  12-504.222 850.015   3
  -4   1 -12 648.479 647.694   5
  -4   1 -12 162.137 145.370   6
   4  -1  13 1286.81 1286.32   1
   4  -1  13 212.102 554.975   3
  -4   1 -13 113.556 125.954   6
  -4   1 -13 442.705 635.519   5
   4  -1  14 6388.59 2546.68   1
   4  -1  14 4011.48 1598.15   3
  -4   1 -14 6845.43 1102.40   6
  -4   1 -14 7095.34 1542.27   5
   4  -1  15 4870.14 2445.81   1
   4  -1  15 7080.16 2178.65   3
  -4   1 -15 6342.42 1136.19   6
  -4   1 -15 6752.81 1582.69   5
   4  -1  16 868.137 848.179   3
  -4   1 -16 320.061 292.504   6
  -4   1 -16 37.7384 249.295   5
   4  -1  17-767.121 1072.77   1
  -4   1 -17 1322.89 616.132   6
  -4   1 -17 915.733 648.387   5
   4  -1  18-990.673 1198.84   1
  -4   1 -18 138.042 327.066   6
   4  -1  19-1010.54 1527.01   1
  -4   1 -19 738.837 475.876   6
  -4   1 -20 351.207 343.194   6
  -4   1 -21 278.253 362.725   6
  -4   0  20 1315.83 1440.28   1
  -4   0  19-1655.74 1471.31   1
  -4   0  18 830.226 793.902   1
   4   0 -18 260.603 378.268   9
  -4   0  17-16.5997 455.903   1
   4   0 -17 746.579 543.521   9
  -4   0  16 3425.83 1861.26   1
   4   0 -16 3402.40 1274.97   9
  -4   0  15 567.361 647.202   1
   4   0 -15 316.561 574.797   9
  -4   0  14 7407.56 2569.88   1
   4   0 -14 6896.29 1747.86   9
  -4   0  13 2864.94 1550.49   1
   4   0 -13 2601.32 920.587   9
  -4   0  12 7461.17 2205.81   1
   4   0 -12 8466.30 1821.87   9
  -4   0  11 1579.99 1051.60   1
   4   0 -11 1433.38 608.195   9
  -4   0  10 1525.42 1034.83   1
   4   0 -10 1206.77 678.050   9
  -4   0   9-139.922 203.567   1
   4   0  -9 332.869 270.187   9
  -4   0   8 848.659 593.232   1
   4   0  -8 148.088 246.284   9
  -4   0   7 833.428 398.687   1
   4   0  -7 306.845 355.343   9
  -4   0   6 22.6196 118.081   2
  -4   0   6-329.057 406.468   1
   4   0  -6 652.816 430.838   1
   4   0  -6 657.878 440.641   9
  -4   0   6-31.5693 95.5804   7
   4   0  -5 32499.8 2155.08   1
  -4   0   5 32494.0 2788.31   1
  -4   0   5 30709.2 1904.21   2
  -4   0   5 30583.0 1845.99   7
   4   0  -5 29281.0 2250.58   9
  -4   0   4 12728.6 1171.16   2
   4   0  -4 13469.0 1179.23   1
  -4   0   4 13683.9 1587.93   1
   4   0  -4 14882.2 1528.41   9
  -4   0   4 9615.68 1347.17   5
  -4   0   4 13508.6 1141.13   7
  -4   0   3 74.6167 173.929   5
  -4   0   3 156.533 246.866   2
  -4   0   3-67.8384 151.786   1
   4   0  -3 276.308 119.942   1
   4   0  -3 205.925 156.475   9
  -4   0   3-125.231 178.039   7
  -4   0   2 15875.4 1206.06   2
   4   0  -2 13071.1 974.979   7
   4   0  -2 13408.7 1245.54   9
  -4   0   2 12489.6 1257.01   9
  -4   0   2 15709.2 1495.83   5
  -4   0   1 8077.83 850.224   2
   4   0  -1 7862.78 1042.49   8
   4   0  -1 7749.90 880.379   9
  -4   0   1 7220.77 909.808   9
  -4   0   1 7997.56 1020.90   5
   4   0  -1 7509.00 1230.64   5
   4   0  -1 6867.88 722.138   7
  -4   0   0 10994.7 986.923   2
   4   0   0 9027.28 860.971   9
  -4   0   0 9556.60 957.200   9
   4   0   0 12207.7 1231.65   8
   4   0   0 8719.51 1348.83   5
  -4   0   0 9923.55 1155.81   5
   4   0   0 9347.98 732.296   6
  -4   0  -1 2951.79 615.115   5
   4   0   1 3095.68 750.551   5
  -4   0  -1 3768.50 560.586   2
   4   0   1 3549.15 482.006   9
   4   0   1 3614.63 576.422   8
   4   0   1 4266.22 464.032   6
  -4   0  -2 124546. 3076.67   1
   4   0   2 111764. 3929.99   1
  -4   0  -2 133474. 3311.72   2
   4   0   2 116986. 2522.11   9
   4   0   2 124426. 3618.07   8
   4   0   2 117085. 2280.50   6
  -4   0  -2 118376. 2377.74   6
  -4   0  -2 129752. 4348.73   5
  -4   0  -3 43213.9 2277.61   1
   4   0   3 40149.1 2850.47   1
  -4   0  -3 45562.7 1960.37   2
   4   0   3 43594.0 2092.18   8
  -4   0  -3 46070.2 2191.20   8
   4   0   3 42938.6 1407.39   9
  -4   0  -3 40225.6 1408.42   6
   4   0   3 45549.1 1521.61   6
  -4   0  -3 49205.1 2787.29   5
  -4   0  -4 23007.2 1979.70   1
   4   0   4 24048.4 2511.49   1
  -4   0  -4 27401.9 1516.63   2
   4   0   4 24776.3 1539.49   8
  -4   0  -4 28142.0 1680.48   8
  -4   0  -4 24581.0 1118.43   6
   4   0   4 25430.3 1219.09   6
  -4   0  -4 26353.6 2121.49   5
   4   0   5 1457.17 710.329   3
  -4   0  -5 1128.20 447.196   1
   4   0   5 1889.22 884.462   1
  -4   0  -5 1495.45 375.653   2
  -4   0  -5 1524.16 400.769   8
   4   0   5 1078.50 214.518   9
   4   0   5 1793.63 436.277   8
  -4   0  -5 1316.89 563.830   5
   4   0   5 1069.54 290.001   6
  -4   0  -5 1059.03 261.675   6
   4   0   6 382.782 415.534   3
   4   0   6 283.314 627.395   1
   4   0   6 495.791 149.181   8
   4   0   6 315.382 102.643   9
  -4   0  -6 260.256 184.906   8
  -4   0  -6-175.856 328.675   5
  -4   0  -6 174.075 78.3753   6
   4   0   7 8032.72 1526.82   3
   4   0   7 4823.13 1384.65   1
   4   0   7 4667.21 673.864   8
   4   0   7 3871.89 534.292   9
  -4   0  -7 5314.87 691.720   8
  -4   0  -7 5124.94 626.414   6
  -4   0  -7 5933.53 1110.50   5
   4   0   8 13531.4 2118.35   3
   4   0   8 16655.1 2867.16   1
   4   0   8 12004.1 1184.77   8
   4   0   8 11187.9 1021.68   9
  -4   0  -8 12274.7 1053.51   8
  -4   0  -8 14460.6 1136.89   6
  -4   0  -8 16959.0 2001.59   5
   4   0   9 2950.29 639.960   4
   4   0   9 5344.66 1328.81   3
   4   0   9 3715.09 1462.31   1
   4   0   9 5428.86 804.140   8
  -4   0  -9 4897.13 673.950   8
  -4   0  -9 4260.04 662.588   6
  -4   0  -9 5982.60 1179.17   5
   4   0  10 1335.83 393.895   4
   4   0  10 2566.11 1022.79   3
   4   0  10 3451.51 1453.16   1
  -4   0 -10 2245.61 465.933   8
  -4   0 -10 2693.44 577.064   6
  -4   0 -10 3294.27 972.438   5
   4   0  11-75.0033 1047.93   1
   4   0  11 496.604 457.032   3
   4   0  11 139.925 156.101   4
  -4   0 -11 266.637 243.535   6
  -4   0 -11 245.054 303.948   5
   4   0  12 13772.1 3279.66   1
   4   0  12 9598.63 977.801   4
   4   0  12 12568.9 2610.49   3
  -4   0 -12 10483.9 1245.65   6
  -4   0 -12 13171.1 1982.19   5
   4   0  13 497.073 301.542   1
   4   0  13 276.892 380.959   3
  -4   0 -13 182.873 201.536   6
  -4   0 -13-8.01216 327.781   5
   4   0  14 1387.66 1234.95   1
   4   0  14 1128.69 793.110   3
  -4   0 -14 1344.55 490.379   6
  -4   0 -14 1265.52 594.383   5
   4   0  15 2649.17 2015.08   1
   4   0  15 1146.98 816.103   3
  -4   0 -15 3739.98 884.766   6
  -4   0 -15 2961.65 989.730   5
   4   0  16 2947.57 1563.92   1
  -4   0 -16 1981.25 686.451   6
   4   0  17 4205.98 2241.73   1
  -4   0 -17 2755.79 818.589   6
   4   0  18 1950.07 1438.17   1
  -4   0 -18 485.552 416.574   6
   4   0  19-1149.37 1447.47   1
  -4   0 -19 231.940 264.962   6
   4   0  20 222.543 604.482   1
  -4   0 -20 279.598 404.443   6
  -4   0 -21 2255.68 846.078   6
  -4  -1  20 439.344 768.059   1
  -4  -1  19-311.059 692.549   1
   4   1 -18 43.7289 418.653   9
  -4  -1  18 1964.84 1612.43   1
   4   1 -17 880.998 955.577   9
  -4  -1  17 231.931 982.060   1
  -4  -1  16-5.44700 301.626   4
   4   1 -16-487.955 561.274   9
  -4  -1  15 115.920 214.539   4
   4   1 -15-290.803 375.763   9
  -4  -1  15-350.856 600.068   1
  -4  -1  14 2900.01 915.568   4
   4   1 -14 1212.65 506.586   9
  -4  -1  14 1828.14 1532.63   1
  -4  -1  13 1010.65 561.490   4
   4   1 -13 1483.00 676.146   9
  -4  -1  13 1825.36 1374.14   1
  -4  -1  12 68127.7 4068.61   4
   4   1 -12 76864.3 5173.72   9
  -4  -1  12 64833.6 7049.43   1
  -4  -1  11 20079.1 2156.12   4
   4   1 -11 21886.0 2626.43   9
  -4  -1  11 21255.7 3793.34   1
  -4  -1  10 9861.52 1501.97   4
  -4  -1  10 9383.52 2398.89   1
   4   1 -10 9834.69 1695.87   9
  -4  -1   9-581.087 346.762   4
  -4  -1   9 483.319 570.759   1
   4   1  -9 117.473 264.763   9
  -4  -1   9-88.2721 77.7834   5
  -4  -1   8 1962.11 623.073   4
  -4  -1   8 1636.83 800.346   1
   4   1  -8 1498.03 540.718   9
  -4  -1   8 2101.94 422.634   5
  -4  -1   7 19180.6 1936.27   4
  -4  -1   7 17114.8 2700.17   1
   4   1  -7 21395.4 2202.44   9
  -4  -1   7 17315.3 1114.63   5
  -4  -1   6-310.148 387.534   4
  -4  -1   6 41.8833 84.7145   2
   4   1  -6 354.126 360.871   9
  -4  -1   5 2778.52 643.880   4
  -4  -1   5 2261.71 835.989   1
  -4  -1   5 2218.74 452.209   2
   4   1  -5 3534.95 885.074   1
   4   1  -5 3560.63 809.999   9
  -4  -1   5 2960.62 695.641   7
  -4  -1   4 17157.6 1528.15   4
   4   1  -4 17201.1 1722.48   1
  -4  -1   4 13228.3 1741.32   1
  -4  -1   4 16358.0 1254.48   2
   4   1  -4 17166.9 1677.89   9
  -4  -1   4 14172.5 1203.44   5
  -4  -1   4 15078.8 1426.68   7
  -4  -1   3 5109.84 826.852   4
   4   1  -3 5218.06 831.174   1
  -4  -1   3 6054.31 717.739   2
  -4  -1   3 4960.23 912.700   1
   4   1  -3 5025.95 902.398   9
  -4  -1   3 5181.17 633.958   5
  -4  -1   3 4478.04 739.863   7
   4   1  -3 4436.55 712.017   7
  -4  -1   2 1284.31 336.275   4
  -4  -1   2 1637.59 347.277   5
  -4  -1   2 1805.79 405.123   2
   4   1  -2 1607.87 380.650   1
   4   1  -2 1760.79 535.561   9
   4   1  -2 775.769 330.783   7
  -4  -1   2 1236.73 368.463   7
  -4  -1   1 3752.34 623.868   4
  -4  -1   1 3411.33 474.379   5
   4   1  -1 3271.48 636.315   5
   4   1  -1 3303.60 418.365   1
  -4  -1   1 4396.32 590.547   2
   4   1  -1 2830.38 540.640   9
  -4  -1   1 3053.78 628.003   9
   4   1  -1 3533.90 634.125   7
   4   1  -1 4052.89 543.221   6
  -4  -1   0 1656.26 352.813   5
   4   1   0 1287.35 379.025   5
  -4  -1   0 1221.55 281.706   2
   4   1   0 1169.60 347.000   9
   4   1   0 1726.55 338.425   6
   4   1   0 1179.69 376.438   7
   4   1   1 25663.4 1511.03   4
   4   1   1 25179.1 1120.11   1
  -4  -1  -1 24458.8 1317.99   2
   4   1   1 20052.2 1390.58   9
   4   1   1 22672.8 1626.78   5
   4   1   1 26946.5 1268.85   6
  -4  -1  -1 23746.1 1474.68   5
  -4  -1  -1 26717.2 1277.00   6
   4   1   2 231099. 4283.34   4
  -4  -1  -2 227628. 4071.60   2
   4   1   2 206294. 4359.55   1
   4   1   2 206668. 4407.07   8
  -4  -1  -2 245743. 3788.33   6
   4   1   2 234186. 3700.30   6
  -4  -1  -2 216964. 4833.28   5
   4   1   2 214786. 5160.45   5
   4   1   3 99570.6 2722.20   4
  -4  -1  -3 116138. 3317.05   1
   4   1   3 97732.0 3720.77   1
  -4  -1  -3 118171. 2909.75   2
   4   1   3 105851. 2974.58   8
  -4  -1  -3 118247. 2607.46   6
   4   1   3 115693. 2623.59   6
  -4  -1  -3 109961. 3590.37   5
   4   1   4 48752.7 3173.96   3
   4   1   4 39597.6 1583.84   4
  -4  -1  -4 40999.0 2285.66   1
   4   1   4 44006.4 2832.00   1
  -4  -1  -4 46383.9 1864.87   2
   4   1   4 42437.3 1776.41   8
  -4  -1  -4 46580.8 1691.17   6
   4   1   4 44854.4 1723.92   6
  -4  -1  -4 45468.8 2472.78   5
   4   1   5 27809.4 2538.42   3
  -4  -1  -5 25279.3 1404.82   2
  -4  -1  -5 23366.8 1978.67   1
   4   1   5 21487.4 2258.61   1
   4   1   5 23804.8 1233.81   8
  -4  -1  -5 23924.9 1247.55   6
  -4  -1  -5 26505.3 1964.69   5
   4   1   6 53263.8 3713.87   3
   4   1   6 46934.2 3680.26   1
   4   1   6 53743.4 1843.82   8
  -4  -1  -6 48718.5 1836.31   8
  -4  -1  -6 53354.3 2029.07   6
  -4  -1  -6 53871.4 3094.75   5
   4   1   7 23713.9 2612.24   3
   4   1   7 21971.5 2720.00   1
   4   1   7 19224.0 1329.00   9
   4   1   7 21970.2 1177.47   8
  -4  -1  -7 22301.8 1184.88   8
  -4  -1  -7 25352.5 1473.07   6
  -4  -1  -7 23562.1 2040.88   5
   4   1   8 6858.62 1411.80   3
   4   1   8 6167.57 1565.13   1
   4   1   8 5321.01 643.311   8
  -4  -1  -8 5798.57 593.342   8
  -4  -1  -8 6001.41 755.511   6
  -4  -1  -8 6107.84 1123.07   5
   4   1   9 38.0207 268.413   3
   4   1   9 104.182 84.9585   4
  -4  -1  -9 114.658 110.785   8
  -4  -1  -9-1.99069 123.026   6
  -4  -1  -9 356.144 337.976   5
   4   1  10 16494.1 844.896   4
   4   1  10 21778.1 3006.25   3
   4   1  10 21578.0 3298.71   1
  -4  -1 -10 13882.0 931.790   8
  -4  -1 -10 20812.2 1610.92   6
  -4  -1 -10 20155.4 2122.40   5
   4   1  11 3632.80 371.670   4
   4   1  11 5932.18 1697.90   3
   4   1  11 5892.09 1789.77   1
  -4  -1 -11 3492.99 463.321   8
  -4  -1 -11 5845.06 900.060   6
  -4  -1 -11 6070.53 1206.31   5
   4   1  12-160.295 481.820   1
   4   1  12 248.211 297.855   3
  -4  -1 -12 1320.19 443.024   6
  -4  -1 -12 1116.92 623.721   5
   4   1  13 224.168 364.848   1
   4   1  13-259.435 793.459   3
  -4  -1 -13 251.445 301.105   6
   4   1  14-601.994 638.859   1
   4   1  14-126.608 681.961   3
  -4  -1 -14-36.6246 165.643   6
   4   1  15 1737.29 1413.27   1
  -4  -1 -15 2054.51 645.380   6
   4   1  16 1079.49 1014.60   1
  -4  -1 -16 1859.78 624.984   6
   4   1  17 932.609 1401.46   1
  -4  -1 -17 2203.73 772.853   6
   4   1  18 624.224 1071.04   1
  -4  -1 -18-279.400 415.048   6
   4   1  19 996.266 1443.67   1
  -4  -1 -19 1787.20 762.835   6
   4   1  20 1606.22 1093.51   1
  -4  -1 -20 3284.94 1009.10   6
  -4  -1 -21-277.909 470.246   6
  -4  -2  19-2464.91 1856.24   1
  -4  -2  18 8865.32 1717.54   4
   4   2 -18 8585.37 2141.01   9
  -4  -2  18 5951.80 3013.47   1
  -4  -2  17 1285.45 604.073   4
   4   2 -17 781.420 671.486   9
  -4  -2  17 1203.06 927.641   1
  -4  -2  16 2005.54 792.118   4
   4   2 -16 2684.75 1203.79   9
  -4  -2  16 2888.98 1893.13   1
  -4  -2  15 1616.69 659.073   4
   4   2 -15 3176.06 1117.25   9
  -4  -2  15 2101.34 1487.67   1
  -4  -2  14 10918.8 1801.27   4
   4   2 -14 9346.70 1966.87   9
  -4  -2  14 7928.19 2824.76   1
  -4  -2  13 9340.99 1530.60   4
   4   2 -13 8281.10 1899.64   9
  -4  -2  13 7067.29 2537.23   1
  -4  -2  12 15809.8 1986.68   4
   4   2 -12 18472.1 2583.59   9
  -4  -2  12 12168.3 3201.60   1
  -4  -2  11-334.450 363.184   4
   4   2 -11 21.3494 497.650   9
  -4  -2  11-122.826 983.994   1
  -4  -2  10 1012.52 485.906   4
  -4  -2  10 2178.00 1213.28   1
   4   2 -10 1102.37 485.163   9
  -4  -2   9 7854.76 1275.01   4
  -4  -2   9 7074.20 2069.68   1
   4   2  -9 10012.1 1776.51   9
  -4  -2   9 6805.19 835.258   5
  -4  -2   8 4529.54 932.735   4
  -4  -2   8 5451.19 1792.11   1
   4   2  -8 5376.94 1187.13   9
  -4  -2   8 5013.53 648.515   5
  -4  -2   7 347.345 284.668   4
   4   2  -7-124.051 190.070   9
  -4  -2   7-68.0574 103.694   5
  -4  -2   6 36359.5 2496.14   4
  -4  -2   6 30733.3 3555.57   1
  -4  -2   6 34272.7 1873.06   2
   4   2  -6 34103.5 2701.48   9
  -4  -2   6 31490.6 1216.87   5
  -4  -2   5 996.852 418.189   4
   4   2  -5 549.721 367.338   9
  -4  -2   5 1199.94 379.264   2
  -4  -2   5 230.989 400.449   1
  -4  -2   4 124342. 4259.24   4
   4   2  -4 110497. 5567.44   1
  -4  -2   4 116206. 3169.52   2
   4   2  -4 112501. 4469.71   9
  -4  -2   3 254.084 213.464   4
  -4  -2   3 301.884 170.618   2
   4   2  -3 171.189 373.123   1
   4   2  -3-40.5819 137.279   9
   4   2  -3 47.4853 151.551   7
  -4  -2   2 3135.94 606.433   4
   4   2  -2 1460.32 485.252   1
  -4  -2   2 2271.16 399.140   2
   4   2  -2 3042.83 698.420   9
   4   2  -2 1217.63 412.196   7
  -4  -2   2 2363.91 602.755   7
  -4  -2   1 24297.3 1594.99   4
  -4  -2   1 22958.2 1250.20   2
   4   2  -1 19907.5 1699.89   9
   4   2  -1 20953.6 1012.95   5
  -4  -2   1 18347.3 1617.46   7
   4   2  -1 20872.9 1668.63   7
  -4  -2   0 12345.8 1074.17   4
  -4  -2   0 11425.6 854.016   2
   4   2   0 9651.87 1133.57   9
   4   2   0 11208.6 1228.27   7
  -4  -2   0 11828.5 724.065   5
   4   2   0 11277.8 819.622   5
  -4  -2  -1 401.840 122.372   2
   4   2   1 451.874 241.259   4
   4   2   1 374.900 198.526   5
  -4  -2  -1 370.447 188.405   4
  -4  -2  -1 692.632 227.920   6
   4   2   1-51.5664 115.316   7
  -4  -2  -1 526.639 171.978   5
  -4  -2  -2 11332.4 855.300   2
   4   2   2 8790.51 938.082   1
   4   2   2 11260.7 962.705   4
  -4  -2  -2 10777.3 886.387   4
  -4  -2  -2 12187.9 925.136   6
   4   2   2 10535.6 970.938   5
  -4  -2  -2 10820.5 923.923   5
   4   2   3 10444.9 1138.37   1
  -4  -2  -3 11851.7 869.760   2
  -4  -2  -3 10654.4 823.901   4
   4   2   3 8838.54 800.049   4
   4   2   3 12644.0 1417.39   3
  -4  -2  -3 12020.0 915.885   6
   4   2   3 10961.3 1079.56   5
  -4  -2  -3 11683.6 1069.94   5
   4   2   4 14351.4 929.760   4
   4   2   4 20679.4 1943.43   3
  -4  -2  -4 17506.2 1088.28   2
   4   2   4 16049.8 1588.47   1
   4   2   4 13528.3 959.021   8
  -4  -2  -4 17595.5 1138.85   6
  -4  -2  -4 16641.4 1401.50   5
   4   2   5 1920.02 622.491   3
   4   2   5 1217.47 240.017   4
   4   2   5 2350.51 731.278   1
   4   2   5 1024.16 219.264   8
  -4  -2  -5 1906.10 533.005   5
  -4  -2  -5 1408.66 324.897   6
   4   2   6 8163.87 493.580   4
   4   2   6 10447.6 1602.49   3
   4   2   6 8001.15 1389.59   1
   4   2   6 9992.12 574.867   8
  -4  -2  -6 9491.95 913.861   6
  -4  -2  -6 8406.76 1165.32   5
   4   2   7-16.4485 283.775   3
   4   2   7 25.0304 54.0186   8
  -4  -2  -7-123.304 130.929   6
   4   2   8 4254.38 1157.84   1
   4   2   8 4981.48 1279.82   3
  -4  -2  -8 5619.75 763.965   6
   4   2   9 518.858 628.547   1
   4   2   9 536.635 342.531   3
  -4  -2  -9 223.478 170.860   6
   4   2  10 4039.95 1506.49   1
   4   2  10 4576.14 1325.32   3
  -4  -2 -10 6675.99 928.034   6
   4   2  11-147.225 326.425   1
  -4  -2 -11 78.8622 110.917   6
   4   2  12 2934.00 1348.38   1
   4   2  12 1761.54 776.254   3
  -4  -2 -12 1943.24 505.034   6
   4   2  13-405.164 332.392   1
   4   2  13 251.218 731.149   3
  -4  -2 -13-50.7773 219.311   6
   4   2  14 996.472 680.713   1
  -4  -2 -14-80.2003 306.163   6
   4   2  15 2985.63 1298.64   1
  -4  -2 -15 3228.05 829.524   6
   4   2  16 368.336 904.604   1
  -4  -2 -16-151.147 256.358   6
   4   2  17 6810.36 2599.43   1
  -4  -2 -17 5643.36 1227.57   6
   4   2  18-755.501 1039.88   1
  -4  -2 -18 647.356 542.746   6
   4   2  19-1100.83 1077.33   1
  -4  -2 -19 60.4410 317.784   6
   4   2  20-589.748 1674.20   1
  -4  -2 -20 187.101 366.033   6
  -4  -2 -21 559.863 432.392   6
  -4  -3  19 4707.10 2942.86   1
  -4  -3  18 879.982 571.250   4
   4   3 -18 2716.81 1257.59   9
  -4  -3  18 2313.05 1588.34   1
  -4  -3  17 6640.92 1534.92   4
   4   3 -17 9081.64 2145.04   9
  -4  -3  17 10192.5 3523.02   1
  -4  -3  16 5037.32 1288.35   4
   4   3 -16 7795.96 1965.06   9
  -4  -3  16 7979.24 3167.71   1
  -4  -3  15 671.467 495.358   4
   4   3 -15 422.129 423.858   9
  -4  -3  15-69.8320 760.175   1
  -4  -3  14 1495.24 597.737   4
   4   3 -14 1194.76 621.210   9
  -4  -3  14 2940.42 1654.97   1
  -4  -3  13 3886.08 1080.01   4
   4   3 -13 3811.19 1271.45   9
  -4  -3  13 4791.60 2170.08   1
  -4  -3  12 7525.24 1456.69   4
   4   3 -12 6216.37 1480.83   9
  -4  -3  12 7818.08 2720.28   1
  -4  -3  11 3835.80 979.353   4
   4   3 -11 3183.59 1004.20   9
  -4  -3  11 3304.34 1676.06   1
  -4  -3  10 1499.63 615.406   4
  -4  -3  10 1732.77 1193.89   1
   4   3 -10 1047.83 712.737   9
  -4  -3   9 9394.07 1461.30   4
  -4  -3   9 8960.35 2456.78   1
   4   3  -9 8630.30 1578.52   9
  -4  -3   9 8568.60 1041.07   5
  -4  -3   8 5945.95 1127.84   4
  -4  -3   8 5143.85 1725.49   1
   4   3  -8 4425.76 1095.47   9
  -4  -3   8 4099.16 661.054   5
  -4  -3   7 999.277 395.447   4
  -4  -3   7 2070.08 449.037   5
   4   3  -7 1483.64 652.459   9
  -4  -3   6 6742.69 1096.16   4
  -4  -3   6 7753.56 831.784   2
  -4  -3   6 7364.25 1905.33   1
   4   3  -6 8193.89 1364.42   9
  -4  -3   6 6532.42 703.023   5
  -4  -3   5 420.526 199.724   4
   4   3  -5-11.5586 245.083   9
  -4  -3   5 250.141 81.0335   2
  -4  -3   4 613.647 290.453   4
  -4  -3   4 670.280 241.929   2
   4   3  -4 665.418 506.964   9
  -4  -3   3 2645.19 640.144   4
  -4  -3   3 2134.39 371.474   2
   4   3  -3 1698.59 564.674   9
   4   3  -3 2215.53 681.949   7
  -4  -3   2 9734.04 1138.12   4
   4   3  -2 5611.01 1346.78   1
  -4  -3   2 8598.16 713.540   2
   4   3  -2 7615.27 711.200   2
   4   3  -2 9558.72 1290.44   9
   4   3  -2 7977.00 1201.08   7
  -4  -3   1 98.7776 216.119   4
   4   3  -1 246.761 153.433   2
  -4  -3   1-70.3468 98.8551   2
   4   3  -1 16.6306 152.349   7
   4   3  -1 52.3504 44.1052   5
   4   3   0-5.02510 44.4221   2
  -4  -3   0 21.5005 56.2001   2
  -4  -3   0-31.7778 163.606   4
   4   3   0-13.5472 56.5164   5
  -4  -3  -1 5157.51 541.322   2
   4   3   1 5071.27 536.583   2
  -4  -3  -1 5578.85 725.135   4
   4   3   1 5965.28 855.337   4
   4   3   1 5493.38 588.330   5
   4   3   1 5727.74 1000.61   7
  -4  -3  -1 5568.99 699.967   6
   4   3   2 12603.5 862.637   2
  -4  -3  -2 12877.0 837.929   2
   4   3   2 13647.3 1305.56   3
  -4  -3  -2 13983.8 1081.84   4
   4   3   2 13657.4 1219.75   4
   4   3   2 11959.1 1444.04   7
   4   3   2 12404.3 991.262   5
  -4  -3  -2 14301.8 1101.19   6
  -4  -3  -3 18792.7 1185.36   4
   4   3   3 19698.2 1381.47   4
  -4  -3  -3 22055.4 1125.80   2
   4   3   3 19922.9 1698.86   3
  -4  -3  -3 21680.6 1391.24   6
   4   3   3 18962.5 1366.54   5
   4   3   4 3609.33 804.780   1
   4   3   4 3073.34 519.129   4
  -4  -3  -4 3098.73 437.308   4
   4   3   4 4405.25 870.938   3
  -4  -3  -4 3552.15 552.172   6
   4   3   5 8316.44 1260.22   1
  -4  -3  -5 7902.81 576.554   4
   4   3   5 6802.47 728.577   4
   4   3   5 9237.03 1399.08   3
  -4  -3  -5 8691.08 902.997   6
   4   3   6 6738.25 1239.46   1
   4   3   6 5925.34 1169.74   3
  -4  -3  -6 6781.37 781.182   6
   4   3   7 2695.52 838.263   1
   4   3   7 2363.75 877.390   3
  -4  -3  -7 3108.78 564.157   6
   4   3   8-86.0027 363.302   1
   4   3   8 344.339 277.256   3
  -4  -3  -8 332.106 149.977   6
   4   3   9-477.869 391.545   1
   4   3   9-264.291 455.174   3
  -4  -3  -9 199.139 227.335   6
   4   3  10-81.9475 277.485   1
   4   3  10 236.537 267.715   3
  -4  -3 -10-228.956 230.588   6
   4   3  11 3072.09 1200.74   1
  -4  -3 -11 3018.83 669.049   6
   4   3  12-155.305 647.609   1
  -4  -3 -12-232.398 196.575   6
   4   3  13 910.594 946.286   1
  -4  -3 -13-74.3124 179.797   6
   4   3  14 334.104 715.333   1
  -4  -3 -14 766.005 333.857   6
   4   3  15-761.716 1188.19   1
  -4  -3 -15 405.617 365.766   6
   4   3  16 1138.03 1126.94   1
  -4  -3 -16-127.936 282.117   6
   4   3  17 2502.33 1500.42   1
  -4  -3 -17 2143.94 774.684   6
   4   3  18-86.0167 568.803   1
  -4  -3 -18 39.9203 225.291   6
   4   3  19 615.753 734.542   1
  -4  -3 -19 1369.98 673.837   6
   4   3  20-251.122 381.625   1
  -4  -3 -20 109.156 105.977   6
  -4  -4  18-193.875 283.336   4
   4   4 -18-116.354 412.420   9
  -4  -4  18-1186.54 1340.92   1
  -4  -4  17 6283.71 1522.65   4
   4   4 -17 7769.49 2116.83   9
  -4  -4  17 3926.88 2499.33   1
  -4  -4  16 238.250 110.665   4
   4   4 -16 734.602 663.092   9
  -4  -4  16 285.108 1076.40   1
  -4  -4  15-396.596 280.602   4
   4   4 -15-246.392 561.962   9
  -4  -4  15 342.243 481.773   1
  -4  -4  14 1235.48 633.174   4
   4   4 -14 1091.93 602.368   9
  -4  -4  14 697.939 436.495   1
  -4  -4  13-184.963 219.549   4
   4   4 -13 1103.33 739.219   9
  -4  -4  13 638.852 965.789   1
  -4  -4  12 3900.85 1095.87   4
   4   4 -12 3774.99 1236.58   9
  -4  -4  12 6538.55 2453.11   1
  -4  -4  11 1209.67 555.813   4
   4   4 -11 1422.30 679.974   9
  -4  -4  11 2872.19 1609.24   1
  -4  -4  10 159.150 387.632   4
   4   4 -10-43.6956 511.731   9
  -4  -4  10-661.162 765.967   1
  -4  -4   9 5293.19 1165.59   4
   4   4  -9 5807.23 1349.65   9
  -4  -4   9 5509.85 2042.26   1
  -4  -4   8-67.7789 145.551   4
  -4  -4   8-68.0827 189.781   5
   4   4  -8-389.255 512.051   9
  -4  -4   7 102.955 111.989   5
  -4  -4   7 60.5502 220.999   4
  -4  -4   7 142.542 105.850   2
   4   4  -7 52.7475 228.060   9
   4   4  -7 124.100 120.870   5
  -4  -4   6 1719.71 591.108   4
   4   4  -6 1045.19 433.817   3
  -4  -4   6 1399.60 331.868   2
   4   4  -6 2197.17 838.030   9
   4   4  -6 1442.86 289.458   5
  -4  -4   5 46.0540 347.274   4
  -4  -4   5 500.036 196.078   2
   4   4  -5-339.221 548.438   9
   4   4  -5 445.823 136.243   5
  -4  -4   4 889.397 330.286   4
  -4  -4   4 1648.60 316.730   2
   4   4  -4 271.673 172.291   9
   4   4  -4 1141.44 214.333   5
   4   4  -3 127.928 97.2458   5
  -4  -4   3-298.827 304.473   4
  -4  -4   3 79.2388 105.836   2
   4   4  -3 190.888 312.915   9
   4   4  -3-86.5033 173.214   7
  -4  -4   2 2294.30 576.718   4
   4   4  -2 2876.65 525.548   5
  -4  -4   2 2371.99 334.731   2
   4   4  -2 2486.04 588.076   9
   4   4  -2 1465.49 556.240   7
   4   4  -1 6230.53 558.461   2
  -4  -4   1 6400.50 526.536   2
  -4  -4   1 7179.81 1024.80   4
   4   4  -1 7082.44 1190.49   7
   4   4   0 2558.12 344.667   2
  -4  -4   0 2375.47 316.081   2
   4   4   0 2807.96 422.051   3
  -4  -4   0 1962.20 492.613   6
   4   4   0 3227.24 811.893   7
   4   4   1 4121.18 444.515   2
  -4  -4  -1 4685.05 446.198   2
   4   4   1 4143.84 592.313   3
  -4  -4  -1 6293.37 879.617   4
  -4  -4  -1 4616.47 656.626   6
   4   4   1 5080.49 1002.04   7
   4   4   2 5368.24 531.478   2
  -4  -4  -2 7417.28 910.373   4
   4   4   2 7099.05 895.166   3
  -4  -4  -2 6076.99 837.723   6
   4   4   2 6345.53 1190.60   7
  -4  -4  -3 47286.8 2184.83   4
   4   4   3 43641.5 2516.35   3
  -4  -4  -3 43029.3 1996.51   6
   4   4   3 43834.8 3026.36   7
  -4  -4  -4 5027.58 676.326   4
  -4  -4  -4 3955.67 740.065   3
   4   4   4 5348.21 1027.09   3
[truncated: 2,068,720 more chars]
